# Supplementary material for: Dynamic Epigenetic Changes during a Relapse and Recovery Cycle in Myalgic Encephalomyelitis/Chronic Fatigue Syndrome
Source: Int J Mol Sci. 2022 Oct 6;23(19):11852. doi: 10.3390/ijms231911852 (PMC9570248; doi:10.3390/ijms231911852)
Supplement: Supplementary file 1 [file ijms-23-11852-s001.zip]

Archive with 2 entries (2 files):
- TateSupplementaryfile.xlsx
- __MACOSX/._TateSupplementaryfile.xlsx
