# Supplementary material for: Dynamic Epigenetic Changes during a Relapse and Recovery Cycle in Myalgic Encephalomyelitis/Chronic Fatigue Syndrome
Source: Int J Mol Sci. 2022 Oct 6;23(19):11852. doi: 10.3390/ijms231911852 (PMC9570248; doi:10.3390/ijms231911852)
Supplement: Supplementary file 1 [file ijms-23-11852-s001.zip › TateSupplementaryfile.xlsx]

## Sheet: P1 Correlation
names	seqnames	start	end	strand	Len	CpGs	Pr	Test	Enddist	Overlap	CpGIs_range	CpGIs_dist	CpGI_relation	GeneID	GeneRange	ME007A	ME007B	ME007C	ME007D	ME007E	qvalue	M7Relapse	M7Recovery	M7Diff	Correlation
127173	chr10	3823907	3824009	*	103	9	4.24191e-09	Chi_44.8647_4df	-3565	on_intron	3826854-3828126	4118	CpGI_shelf	KLF6	3818188-3827473	0.7917	0.4878	0.4545	0.6607	0.65	2.27752e-07	0.47115	0.7008	-0.22965	0.902909	7	-3	-2	7	7
119451	chrX	152909632	152909708	*	77	15	1.75415e-14	Chi_70.5604_4df	-1761	on_intron	152907596-152910069	2037	CpGI_core	DUSP9	152907946-152916781	0.4536	0.2303	0.2347	0.5171	0.5071	4.17091e-12	0.2325	0.4926	-0.2601	0.984347	7	-3	-2	7	7
121673	chr6	41604893	41604951	*	59	9	0.000240276	Chi_21.6040_4df	-330	on_intron	41604584-41606663	310	CpGI_core	MDFI	41604620-41621984	0.5351	0.3523	0.3455	0.5714	0.557	0.00208075	0.3489	0.5545	-0.2056	0.989532	7	-3	-2	7	7
116485	chrX	152908188	152908279	*	92	13	1.23748e-09	Chi_47.4354_4df	-332	on_intron	152907596-152910069	593	CpGI_core	DUSP9	152907946-152916781	0.4555	0.1786	0.299	0.369	0.45	7.5171e-08	0.2388	0.424833	-0.186033	0.904242	7	-3	-2	7	7
114584	chrX	135579269	135579310	*	42	7	0.00716468	Chi_14.0412_4df	-71	on_intron	135578961-135580099	309	CpGI_core	HTATSF1	135579238-135594505	0.3917	0.2833	0.2222	0.4643	0.4028	0.0278232	0.25275	0.4196	-0.16685	0.916439	7	-3	-2	7	7
121760	chr19	58571402	58571446	*	45	6	0.00317727	Chi_15.8851_4df	-838	on_intron	58570394-58571779	1009	CpGI_core	ZNF135	58570607-58597677	0.6562	0.4353	0.4898	0.6667	0.56	0.0154358	0.46255	0.627633	-0.165083	0.9028	7	-3	-2	7	7
121998	chrX	150151326	150151379	*	54	4	6.72683e-07	Chi_34.2167_4df	-2396	on_intron	150144679-150145495	6648	-	HMGB3	150148982-150159248	0.4904	0.1228	0.3636	0.5942	0.5641	1.71197e-05	0.2432	0.549567	-0.306367	0.902416	7	-3	-2	7	7
168969	chr6	130582277	130582398	*	122	5	4.87929e-07	Chi_34.8961_4df	-104292	on_intron	130686415-130687736	105339	-	SAMD3	130465460-130686570	0.8362	0.4828	0.6	0.75	0.8846	1.30566e-05	0.5414	0.8236	-0.2822	0.939516	7	-3	-2	7	7
116987	chr6	144329692	144329748	*	57	6	1.23885e-07	Chi_37.7887_4df	-56042	on_intron	144384895-144385918	56171	-	PLAGL1	144261437-144385735	0.6148	0.2588	0.3375	0.6296	0.4607	4.08871e-06	0.29815	0.568367	-0.270217	0.909225	7	-3	-2	7	7
136964	chr19	55464080	55464189	*	110	5	2.07677e-05	Chi_26.9060_4df	-13530	on_intron	55544218-55544922	80734	-	NLRP7	55434877-55477611	0.7838	0.5536	0.4833	0.8056	0.75	0.000289499	0.51845	0.7798	-0.26135	0.96249	7	-3	-2	7	7
150238	chr15	29442002	29442056	*	55	6	9.21799e-06	Chi_28.6475_4df	-420924	on_intron	29862036-29863649	421594	-	FAM189A1	29412457-29862927	0.8319	0.6167	0.5312	0.8333	0.8246	0.000150418	0.57395	0.829933	-0.255983	0.960747	7	-3	-2	7	7
112915	chr16	85684938	85684983	*	46	5	0.000335874	Chi_20.8710_4df	-39959	on_intron	85644948-85649027	39991	-	KIAA0182	85645023-85709810	0.3846	0.1163	0.1591	0.4271	0.3667	0.00268824	0.1377	0.3928	-0.2551	0.987244	7	-3	-2	7	7
116011	chr13	99196034	99196096	*	63	5	0.000366518	Chi_20.6796_4df	-34159	on_intron	99404483-99405125	209030	-	STK24	99102455-99230194	0.3631	0.1282	0.1831	0.4205	0.4375	0.00287213	0.15565	0.407033	-0.251383	0.978353	7	-3	-2	7	7
126705	chr19	33885306	33885381	*	76	5	0.000804519	Chi_18.9484_4df	-127492	on_intron	34012272-34012936	127556	-	PEPD	33877855-34012799	0.7282	0.45	0.44	0.7069	0.6429	0.00537774	0.445	0.692667	-0.247667	0.969977	7	-3	-2	7	7
128312	chr6	90837000	90837074	*	75	4	0.000619153	Chi_19.5266_4df	-169626	on_intron	91004796-91006944	169871	-	BACH2	90636248-91006627	0.7065	0.375	0.5227	0.6842	0.6667	0.00434823	0.44885	0.6858	-0.23695	0.946092	7	-3	-2	7	7
119581	chr19	10212648	10212715	*	68	5	0.00253764	Chi_16.3904_4df	-776	on_intron	10216813-10217340	4626	-	ANGPTL6	10203013-10213425	0.3659	0.2115	0.1951	0.44	0.5135	0.013004	0.2033	0.4398	-0.2365	0.921818	7	-3	-2	7	7
125950	chr16	89023432	89023487	*	56	6	6.97757e-05	Chi_24.2927_4df	-19968	on_intron	89068595-89069471	45985	-	CBFA2T3	88941266-89043401	0.5767	0.2745	0.4105	0.525	0.6333	0.000768095	0.3425	0.578333	-0.235833	0.923666	7	-3	-2	7	7
123636	chr19	47234549	47234612	*	64	7	5.62414e-06	Chi_29.7034_4df	-15701	on_intron	47258810-47260224	25613	-	STRN4	47222770-47250251	0.6569	0.3857	0.483	0.6879	0.5976	0.000100872	0.43435	0.647467	-0.213117	0.943222	7	-3	-2	7	7
113889	chr6	129251213	129251266	*	54	8	4.33643e-05	Chi_25.3207_4df	-46979	on_intron	128840159-128842126	411055	-	LAMA2	129204286-129837714	0.2944	0.1286	0.087	0.2778	0.3896	0.00052279	0.1078	0.3206	-0.2128	0.922431	7	-3	-2	7	7
117763	chrX	153084752	153084811	*	60	6	0.000518707	Chi_19.9165_4df	-11267	on_intron	153094110-153096601	11791	-	PDZD4	153067621-153096020	0.4621	0.1818	0.275	0.3784	0.4783	0.0037866	0.2284	0.4396	-0.2112	0.932859	7	-3	-2	7	7
252890	chr10	134222565	134222671	*	107	6	5.20174e-05	Chi_24.9279_4df	-11998	on_intron	134209368-134211119	13198	-	PWWP2B	134210672-134231367	0.9167	0.6981	0.7917	0.9318	0.9787	0.000602077	0.7449	0.9424	-0.1975	0.954588	7	-3	-2	7	7
149713	chr15	27138997	27139050	*	54	8	9.08609e-06	Chi_28.6784_4df	-27539	on_intron	27016893-27019020	122105	-	GABRA5	27111510-27194354	0.7726	0.5614	0.69	0.8687	0.8226	0.000149437	0.6257	0.8213	-0.1956	0.907017	7	-3	-2	7	7
113246	chr16	2229108	2229155	*	48	8	1.76685e-05	Chi_27.2531_4df	-17416	on_intron	2245867-2247100	17946	-	CASKIN1	2227184-2246525	0.4631	0.1978	0.256	0.419	0.375	0.000252644	0.2269	0.419033	-0.192133	0.952782	7	-3	-2	7	7
122959	chrX	39963701	39963769	*	69	5	0.0109089	Chi_13.0763_4df	-72880	on_intron	40439740-40440705	476937	-	BCOR	39909068-40036582	0.65	0.4643	0.3958	0.6269	0.5833	0.0371917	0.43005	0.620067	-0.190017	0.933219	7	-3	-2	7	7
167156	chr7	5741705	5741780	*	76	4	0.0024239	Chi_16.4933_4df	-79664	on_intron	5820473-5821444	79665	-	RNF216	5659678-5821370	0.8598	0.6042	0.7381	0.8444	0.8788	0.0125604	0.67115	0.861	-0.18985	0.930837	7	-3	-2	7	7
106277	chr2	170625222	170625288	*	67	7	5.16907e-07	Chi_34.7741_4df	-74289	on_intron	170550784-170551371	74439	-	KLHL23	170550998-170633499	0.2901	0.0377	0.0694	0.2025	0.2195	1.36998e-05	0.05355	0.237367	-0.183817	0.950364	7	-3	-2	7	7
131867	chr10	12964661	12964707	*	47	5	0.00476189	Chi_14.9709_4df	-176990	on_intron	13141779-13142493	177787	-	CCDC3	12938627-13141652	0.7372	0.5455	0.5862	0.7976	0.7045	0.0208354	0.56585	0.746433	-0.180583	0.945669	7	-3	-2	7	7
131683	chr6	37484867	37484984	*	118	7	0.00753406	Chi_13.9263_4df	-9859	on_intron	37467396-37467800	17472	-	AL353597.1	37475124-37509166	0.7222	0.5794	0.4928	0.7258	0.7015	0.0287668	0.5361	0.7165	-0.1804	0.929205	7	-3	-2	7	7
124283	chr11	46369240	46369295	*	56	12	1.24894e-10	Chi_52.2064_4df	-14839	on_intron	46354092-46355190	15149	-	DGKZ	46354455-46402104	0.5425	0.4149	0.4108	0.6235	0.6006	1.04988e-08	0.41285	0.588867	-0.176017	0.952892	7	-3	-2	7	7
118033	chrX	150565438	150565527	*	90	10	0.00277343	Chi_16.1909_4df	-539	on_intron	150345616-150346577	219823	-	VMA21	150564987-150577836	0.5037	0.3333	0.3125	0.4537	0.486	0.0139545	0.3229	0.481133	-0.158233	0.968048	7	-3	-2	7	7
243027	chr19	42811014	42811116	*	103	12	2.48619e-11	Chi_55.5546_4df	-4831	on_intron	42806137-42806871	4878	-	PRR19	42806284-42814973	0.9152	0.7455	0.8424	0.9646	0.9697	2.52321e-09	0.79395	0.949833	-0.155883	0.926705	7	-3	-2	7	7
150255	chr4	8407251	8407334	*	84	4	0.0028925	Chi_16.0964_4df	-35198	on_intron	8442434-8443113	35780	-	ACOX3	8368439-8442450	0.7447	0.9333	0.9216	0.7143	0.825	0.0143626	0.92745	0.761333	0.166117	-0.913723	7	-3	-2	7	7
102134	chr9	139873354	139873402	*	49	6	6.2264e-05	Chi_24.5392_4df	-1445	on_intron	139844293-139844693	29062	-	PTGDS	139871956-139879887	0.2645	0.4405	0.3714	0.2	0.15	0.000696461	0.40595	0.204833	0.201117	-0.930344	7	-3	-2	7	7
105563	chr12	129415394	129415515	*	122	4	0.00481869	Chi_14.9440_4df	-77542	on_intron	129337871-129338871	77524	-	GLT1D1	129337972-129469509	0.3459	0.5152	0.5	0.32	0.2051	0.0209774	0.5076	0.290333	0.217267	-0.913439	7	-3	-2	7	7
125066	chr14	20925176	20925262	*	87	5	0.00048969	Chi_20.0432_4df	-1911	on_exon	20922741-20924023	2436	CpGI_shore	APEX1	20923350-20925927	0.6286	0.95	0.7966	0.672	0.6167	0.00362244	0.8733	0.6391	0.2342	-0.935183	7	-3	-2	7	7
124547	chrX	48689660	48689708	*	49	5	0.00644104	Chi_14.2842_4df	-4374	on_exon	48693329-48694090	4383	CpGI_shelf	PCSK1N	48689504-48694035	0.625	0.3784	0.3542	0.5476	0.6094	0.0258327	0.3663	0.594	-0.2277	0.965186	7	-3	-2	7	7
122526	chrX	149106531	149106576	*	46	6	0.00155872	Chi_17.4803_4df	-497	on_exon	149106114-149108122	1547	CpGI_core	CXorf40B	149097745-149107029	0.4765	0.28	0.3578	0.5366	0.575	0.00905221	0.3189	0.529367	-0.210467	0.945577	7	-3	-2	7	7
127753	chr19	38877262	38877352	*	91	8	0.00143076	Chi_17.6711_4df	-1405	on_exon	38876071-38879559	2208	CpGI_core	GGN	38874995-38878668	0.5944	0.3855	0.4737	0.5604	0.6632	0.00846263	0.4296	0.606	-0.1764	0.911546	7	-3	-2	7	7
123543	chr8	145003618	145003684	*	67	8	3.97316e-08	Chi_40.1798_4df	-47283	on_exon	145047294-145052305	48622	-	PLEC	144989321-145050902	0.6992	0.3373	0.3711	0.5752	0.5934	1.54509e-06	0.3542	0.6226	-0.2684	0.952061	7	-3	-2	7	7
161417	chr2	73496109	73496214	*	106	13	1.92624e-13	Chi_65.5961_4df	-15449	on_exon	73511158-73512086	15873	-	FBXO41	73481810-73511559	0.7774	0.4958	0.6108	0.8182	0.8636	3.14321e-11	0.5533	0.819733	-0.266433	0.960035	7	-3	-2	7	7
161934	chr14	34270145	34270209	*	65	9	2.57618e-08	Chi_41.0890_4df	-866069	on_exon	33402095-33404250	868051	-	NPAS3	33404139-34273382	0.7815	0.5057	0.65	0.7887	0.8646	1.11375e-06	0.57785	0.8116	-0.23375	0.926424	7	-3	-2	7	7
118017	chr9	100667075	100667174	*	100	4	0.00585118	Chi_14.5030_4df	-17776	on_exon	100684499-100685051	17878	-	C9orf156	100666771-100684852	0.4886	0.1875	0.3488	0.4308	0.4857	0.0241778	0.26815	0.468367	-0.200217	0.90094	7	-3	-2	7	7
113098	chrX	23761294	23761378	*	85	12	2.56713e-07	Chi_36.2528_4df	-23297	on_exon	23801056-23801724	40347	-	ACOT9	23720370-23784592	0.3727	0.1771	0.1765	0.3361	0.3727	7.65731e-06	0.1768	0.3605	-0.1837	0.986733	7	-3	-2	7	7
116122	chr17	45925149	45925204	*	56	6	0.0108858	Chi_13.0812_4df	-8090	on_exon	45973466-45974254	49051	-	SP6	45922280-45933240	0.4563	0.2842	0.2875	0.4556	0.44	0.0371434	0.28585	0.450633	-0.164783	0.995901	7	-3	-2	7	7
244289	chr19	49001067	49001131	*	65	6	0.000118423	Chi_23.1456_4df	-15378	on_exon	49016690-49017207	16077	-	LMTK3	48988528-49016446	0.9053	0.8133	0.7692	0.957	0.971	0.00117046	0.79125	0.944433	-0.153183	0.931003	7	-3	-2	7	7
122141	chrX	68725963	68726049	*	87	8	1.06084e-05	Chi_28.3468_4df	-964	exon_intron_boundary	68723732-68726051	2232	CpGI_core	FAM155B	68725084-68752351	0.6048	0.3516	0.3297	0.4694	0.568	0.000166892	0.34065	0.5474	-0.20675	0.908134	7	-3	-2	7	7
125251	chr16	68772278	68772329	*	52	7	0.00301112	Chi_16.0060_4df	-1200	exon_intron_boundary	68771035-68772344	1244	CpGI_core	CDH1	68771128-68869444	0.6458	0.4366	0.4432	0.54	0.6207	0.0148189	0.4399	0.602167	-0.162267	0.914636	7	-3	-2	7	7
125947	chr1	19201959	19202012	*	54	4	0.0011442	Chi_18.1680_4df	-27315	exon_intron_boundary	19228829-19229634	27623	-	ALDH4A1	19197926-19229275	0.5045	0.2069	0.275	0.5067	0.6333	0.0070902	0.24095	0.548167	-0.307217	0.953401	7	-3	-2	7	7
131333	chr20	17596120	17596179	*	60	5	0.00293386	Chi_16.0645_4df	-66819	exon_intron_boundary	17661328-17663456	67278	-	RRBP1	17594323-17662940	0.7021	0.5167	0.5312	0.7833	0.7	0.014516	0.52395	0.728467	-0.204517	0.957719	7	-3	-2	7	7
110340	chr17	19627983	19628056	*	74	6	1.41028e-10	Chi_51.9541_4df	5692	-	19627878-19628298	243	CpGI_core	SLC47A2	19581628-19622292	0.2516	0	0.0533	0.3692	0.3059	1.16203e-08	0.02665	0.3089	-0.28225	0.964719	7	-3	-2	7	7
113348	chr17	20223995	20224085	*	91	8	9.0622e-12	Chi_57.6445_4df	393	-	20223711-20225495	285	CpGI_core	CCDC144C	20224477-20305504	0.4674	0.1587	0.0899	0.3577	0.3766	9.87798e-10	0.1243	0.400567	-0.276267	0.940475	7	-3	-2	7	7
125325	chr2	232348597	232348713	*	117	13	1.19997e-09	Chi_47.4996_4df	246	-	232347588-232348866	154	CpGI_core	NCL	232318242-232348352	0.5752	0.3806	0.3429	0.6884	0.6242	7.41443e-08	0.36175	0.629267	-0.267517	0.952635	7	-3	-2	7	7
124881	chrX	48595846	48595929	*	84	10	1.53346e-09	Chi_46.9884_4df	24226	-	48595527-48595997	320	CpGI_core	GLOD5	48620154-48632064	0.4669	0.2857	0.3534	0.5851	0.6154	8.86222e-08	0.31955	0.5558	-0.23625	0.915353	7	-3	-2	7	7
133975	chr21	45705689	45705757	*	69	12	1.18756e-07	Chi_37.8777_4df	-35	-	45705429-45706044	261	CpGI_core	AIRE	45705721-45718531	0.6905	0.4621	0.5092	0.6618	0.7273	3.95734e-06	0.48565	0.6932	-0.20755	0.977238	7	-3	-2	7	7
125071	chrX	71933775	71933903	*	129	13	1.0569e-05	Chi_28.3548_4df	62931	-	71933557-71934265	219	CpGI_core	DMRTC1B	71996833-72068636	0.6031	0.3867	0.5152	0.6667	0.6168	0.000166892	0.45095	0.628867	-0.177917	0.911087	7	-3	-2	7	7
122099	chr1	17199256	17199369	*	114	11	5.29347e-09	Chi_44.4020_4df	589	-	17198627-17200049	681	CpGI_core	BX284668.1	17196254-17198668	0.5513	0.3542	0.4375	0.5943	0.5667	2.79682e-07	0.39585	0.570767	-0.174917	0.962277	7	-3	-2	7	7
121852	chr15	22095431	22095475	*	45	8	0.00436445	Chi_15.1684_4df	273004	-	22094183-22095519	1249	CpGI_core	OR4M2	22368478-22369561	0.5089	0.4048	0.3365	0.5102	0.5625	0.0194648	0.37065	0.5272	-0.15655	0.91539	7	-3	-2	7	7
117626	chr17	33776792	33776870	*	79	9	0.00700187	Chi_14.0937_4df	937	-	33775295-33776888	19	CpGI_core	SLFN13	33762115-33775856	0.4674	0.2989	0.3228	0.4406	0.475	0.0274213	0.31085	0.461	-0.15015	0.987676	7	-3	-2	7	7
111380	chrX	68724440	68724496	*	57	6	0.00063273	Chi_19.4788_4df	589	-	68723732-68726051	709	CpGI_core	FAM155B	68725084-68752351	0.3649	0.62	0.4915	0.2778	0.3333	0.00442491	0.55575	0.325333	0.230417	-0.936716	7	-3	-2	7	7
155179	chr13	114918456	114918525	*	70	6	7.78079e-09	Chi_43.5966_4df	81838	-	115000149-115000874	-81692	-	CDC16	115000362-115038198	0.8696	0.6458	0.6234	0.9574	0.8429	3.92439e-07	0.6346	0.889967	-0.255367	0.949804	7	-3	-2	7	7
132321	chr15	23807523	23807590	*	68	4	0.00245157	Chi_16.4678_4df	2865	-	23695548-23696056	111976	-	MKRN3	23810454-23813164	0.6533	0.3571	0.5	0.6462	0.7097	0.01268	0.42855	0.669733	-0.241183	0.941942	7	-3	-2	7	7
125397	chr16	28518200	28518299	*	100	4	0.0030822	Chi_15.9535_4df	46	-	28565146-28565753	47455	-	IL27	28510683-28518155	0.5308	0.3208	0.3529	0.55	0.625	0.0151112	0.33685	0.5686	-0.23175	0.963691	7	-3	-2	7	7
130906	chr21	47054403	47054485	*	83	4	0.00281095	Chi_16.1607_4df	90088	-	46973907-46976341	-78143	-	SLC19A1	46913486-46964316	0.7634	0.5517	0.5079	0.8056	0.697	0.0140752	0.5298	0.755333	-0.225533	0.937253	7	-3	-2	7	7
112902	chr21	45575573	45575661	*	89	6	0.000137662	Chi_22.8183_4df	130061	-	45705429-45706044	-129855	-	AIRE	45705721-45718531	0.4533	0.1286	0.2152	0.3412	0.3667	0.00132965	0.1719	0.387067	-0.215167	0.930035	7	-3	-2	7	7
112040	chr11	134341397	134341440	*	44	9	1.69119e-09	Chi_46.7842_4df	59586	-	134281381-134282919	-58520	-	B3GAT1	134248398-134281812	0.4549	0.1917	0.1806	0.3865	0.3465	9.70637e-08	0.18615	0.395967	-0.209817	0.942687	7	-3	-2	7	7
128457	chr7	73686482	73686549	*	68	4	0.0119274	Chi_12.8703_4df	17709	-	73668394-73669231	-17317	-	RFC2	73645829-73668774	0.7467	0.4634	0.5385	0.7188	0.6667	0.0395952	0.50095	0.710733	-0.209783	0.959323	7	-3	-2	7	7
114639	chr3	10334731	10334778	*	48	4	0.00700853	Chi_14.0915_4df	101	-	10362507-10362941	28164	-	GHRL	10327359-10334631	0.3333	0.1333	0.2222	0.4023	0.4054	0.0274345	0.17775	0.380333	-0.202583	0.94921	7	-3	-2	7	7
112853	chrX	39864974	39865049	*	76	9	3.58207e-08	Chi_40.3974_4df	575098	-	40439740-40440705	-574765	-	ATP6AP2	40440146-40465889	0.2791	0.0769	0.1042	0.2296	0.3646	1.4471e-06	0.09055	0.2911	-0.20055	0.915827	7	-3	-2	7	7
120741	chr16	867385	867436	*	52	6	0.0020645	Chi_16.8528_4df	16662	-	850228-850806	-16629	-	GNG13	848041-850724	0.584	0.3077	0.4111	0.5354	0.5395	0.0111637	0.3594	0.552967	-0.193567	0.951655	7	-3	-2	7	7
143110	chr2	150176944	150177030	*	87	9	7.65772e-05	Chi_24.0913_4df	9470	-	150186464-150187492	-9519	-	LYPD6	150186499-150330662	0.7471	0.5556	0.5949	0.7658	0.7931	0.000829744	0.57525	0.768667	-0.193417	0.986548	7	-3	-2	7	7
120269	chr2	26521360	26521433	*	74	6	0.00939384	Chi_13.4205_4df	9983	-	26467103-26467946	54258	-	EPT1	26531415-26618759	0.5303	0.3793	0.3514	0.6027	0.5306	0.0336588	0.36535	0.554533	-0.189183	0.949402	7	-3	-2	7	7
112544	chr22	29075622	29075690	*	69	12	5.50162e-10	Chi_49.1238_4df	62330	-	29137867-29138560	-62244	-	HSCB	29138019-29153503	0.2994	0.106	0.2	0.3612	0.3574	3.78388e-08	0.153	0.339333	-0.186333	0.945362	7	-3	-2	7	7
144969	chr18	43729751	43729858	*	108	4	0.00348287	Chi_15.6782_4df	45452	-	43684114-43684847	-45010	-	ATP5A1	43664110-43684300	0.8977	0.6333	0.7292	0.9	0.8	0.0164288	0.68125	0.8659	-0.18465	0.904887	7	-3	-2	7	7
158299	chr11	71113304	71113382	*	79	4	0.0112211	Chi_13.0112_4df	124932	-	71163790-71164680	-50485	-	KRTAP5-7	71238313-71239210	0.8161	0.6389	0.7333	0.9167	0.8537	0.0379345	0.6861	0.862167	-0.176067	0.910193	7	-3	-2	7	7
142365	chr17	70552917	70553042	*	126	7	0.0108376	Chi_13.0914_4df	608119	-	71160923-71162350	-608005	-	SSTR2	71161160-71168060	0.7536	0.625	0.575	0.7593	0.7885	0.0370092	0.6	0.767133	-0.167133	0.957147	7	-3	-2	7	7
110202	chr17	20492441	20492540	*	100	15	8.8199e-07	Chi_33.6430_4df	120146	-	20435403-20436054	-56485	-	LGALS9B	20352708-20372296	0.3133	0.1314	0.1422	0.2652	0.3011	2.10193e-05	0.1368	0.2932	-0.1564	0.979132	7	-3	-2	7	7
105880	chr17	1133599	1133650	*	52	4	0.0121765	Chi_12.8225_4df	40204	-	1171075-1174733	-37475	-	BHLHA9	1173853-1174754	0.2547	0.0476	0.0877	0.2048	0.2121	0.0401889	0.06765	0.223867	-0.156217	0.972169	7	-3	-2	7	7
109252	chrX	118826628	118826684	*	57	7	0.000286095	Chi_21.2223_4df	65893	-	118891924-118893527	-65295	-	ANKRD58	118892576-118894164	0.2733	0.0714	0.1319	0.2121	0.2817	0.00237589	0.10165	0.2557	-0.15405	#DIV/0!	7	-3	-2	7	7
116280	chr22	42316243	42316306	*	64	7	0.0106162	Chi_13.1390_4df	5674	-	42305618-42311669	-4636	-	SHISA8	42307297-42310570	0.4375	0.2981	0.2737	0.4351	0.4444	0.0365834	0.2859	0.439	-0.1531	#DIV/0!	7	-3	-2	7	7
114225	chr5	2008491	2008559	*	69	6	0.0058775	Chi_14.4928_4df	121142	-	1874908-1887743	-120815	-	IRX4	1877541-1887350	0.3562	0.5082	0.5417	0.3067	0.4	0.0242544	0.52495	0.3543	0.17065	#DIV/0!	7	-3	-2	7	7
119618	chr13	20694989	20695090	*	102	10	3.63788e-05	Chi_25.6996_4df	257214	-	20436777-20439089	-256000	-	ZMYM5	20397622-20437776	0.5951	0.7059	0.784	0.5714	0.5145	0.000457364	0.74495	0.560333	0.184617	#DIV/0!	7	-3	-2	7	7
116384	chr14	104686119	104686207	*	89	8	5.11549e-05	Chi_24.9640_4df	24335	-	104645958-104646478	40162	-	C14orf144	104710541-104712473	0.4194	0.6571	0.6286	0.4464	0.4464	0.000597077	0.64285	0.4374	0.20545	#DIV/0!	7	-3	-2	7	7

## Sheet: Control_correlation with P1
names	seqnames	start	end	strand	Len	CpGs	Pr	Test	Enddist	Overlap	CpGIs_range	CpGIs_dist	CpGI_relation	GeneID	C12A	C12B	C12C	C12D	C12E	qvalue	Relapse_One	Recover_One	Diff_One	Relapse_Two	Recovery_Two	Diff_Two	Correlation_One	Correlation_Two
114461	chr2	131009529	131009649	*	121	9	1.11022e-16	Chi_82.6373_4df	53496	-	130955620-130956274	-53374	-	TUBA3E	0.145	0.4438	0.5873	0.1754	0.2524	4.32268e-13	0.51555	0.190933	0.324617	0.5873	0.25415	0.33315	-0.920402	-0.595685	7	-3	-2	7	7	5	6	2	6	4
120640	chr21	43243792	43243895	*	104	7	4.36674e-08	Chi_39.9815_4df	-55798	on_intron	43298611-43299901	56007	-	PRDM15	0.4583	0.6667	0.6333	0.2763	0.3363	2.12934e-06	0.65	0.356967	0.293033	0.6333	0.4344	0.1989	-0.926051	-0.296463	7	-3	-2	7	7	5	6	2	6	4
117395	chr15	29211677	29211727	*	51	5	6.65021e-07	Chi_34.2410_4df	-82097	on_intron	29094661-29095680	117017	-	APBA2	0.3301	0.5556	0.493	0.2209	0.1489	2.08296e-05	0.5243	0.2333	0.291	0.493	0.313875	0.179125	-0.925905	-0.13099	7	-3	-2	7	7	5	6	2	6	4
131962	chr22	30675511	30675649	*	139	8	1.62124e-05	Chi_27.4377_4df	12683	-	30685196-30685904	10256	-	OSM	0.3692	0.6625	0.7925	0.4833	0.4833	0.000294757	0.7275	0.445267	0.282233	0.7925	0.499575	0.292925	-0.900207	-0.532835	7	-3	-2	7	7	5	6	2	6	4
113662	chr1	167486978	167487078	*	101	7	2.1408e-08	Chi_41.4772_4df	-868	on_intron	167522470-167523070	35993	-	CD247	0.1984	0.4423	0.4779	0.1667	0.2308	1.15767e-06	0.4601	0.198633	0.261467	0.4779	0.25955	0.21835	-0.975882	-0.460985	7	-3	-2	7	7	5	6	2	6	4
128361	chr2	10184820	10184912	*	93	7	1.11146e-06	Chi_33.1528_4df	-1935	on_intron	10182636-10184845	2185	CpGI_coreshore	KLF11	0.3933	0.6528	0.6901	0.4203	0.4167	3.20008e-05	0.67145	0.4101	0.26135	0.6901	0.470775	0.219325	-0.984717	-0.398702	7	-3	-2	7	7	5	6	2	6	4
145784	chr13	113677705	113677776	*	72	4	4.54426e-05	Chi_25.2197_4df	-129083	on_intron	113548364-113549127	129342	-	MCF2L	0.6533	0.8627	0.963	0.6667	0.6429	0.000672548	0.91285	0.6543	0.25855	0.963	0.7064	0.2566	-0.949766	-0.497632	7	-3	-2	7	7	5	6	2	6	4
142448	chr17	1661680	1661763	*	84	6	3.76652e-06	Chi_30.5585_4df	3491	-	1637054-1637492	24627	-	SERPINF1	0.5826	0.8429	0.8933	0.6333	0.65	8.81801e-05	0.8681	0.621967	0.246133	0.8933	0.6772	0.2161	-0.964284	-0.446227	7	-3	-2	7	7	5	6	2	6	4
122688	chr22	38244698	38244837	*	140	10	6.62574e-07	Chi_34.2488_4df	4261	-	38239793-38240871	-3965	CpGI_shelf	ANKRD54	0.3759	0.5289	0.6566	0.3125	0.359	2.07786e-05	0.59275	0.349133	0.243617	0.6566	0.394075	0.262525	-0.911049	-0.621868	7	-3	-2	7	7	5	6	2	6	4
108395	chr2	167467154	167467262	*	109	10	1.90958e-14	Chi_70.3251_4df	116398	-	168149034-168150797	683536	-	SCN7A	0.104	0.3565	0.3675	0.1098	0.1667	6.71215e-12	0.362	0.126833	0.235167	0.3675	0.18425	0.18325	-0.977687	-0.411286	7	-3	-2	7	7	5	6	2	6	4
126621	chr1	17896173	17896310	*	138	9	0.000282895	Chi_21.2469_4df	-29979	on_intron	17865864-17866630	30310	-	ARHGEF10L	0.4107	0.6771	0.5758	0.3875	0.4211	0.00296675	0.62645	0.406433	0.220017	0.5758	0.4741	0.1017	-0.971135	-0.112398	7	-3	-2	7	7	5	6	2	6	4
135379	chr13	100068158	100068243	*	86	5	0.00145368	Chi_17.6357_4df	108500	-	100153366-100154138	85896	-	GPR183	0.5714	0.7174	0.7679	0.5395	0.48	0.0106328	0.74265	0.5303	0.21235	0.7679	0.577075	0.190825	-0.940022	-0.362411	7	-3	-2	7	7	5	6	2	6	4
137286	chr11	133821652	133821773	*	122	8	0.000153119	Chi_22.5867_4df	-5227	on_intron	133825338-133827457	5685	CpGI_shelf	IGSF9B	0.4792	0.7111	0.7436	0.5682	0.5	0.0018125	0.72735	0.5158	0.21155	0.7436	0.564625	0.178975	-0.948943	-0.309492	7	-3	-2	7	7	5	6	2	6	4
147391	chr12	125484952	125485019	*	68	5	1.19216e-05	Chi_28.0969_4df	-6772	on_intron	125478064-125478976	6889	-	BRI3BP	0.6667	0.8182	0.93	0.6835	0.6471	0.000227021	0.8741	0.665767	0.208333	0.93	0.703875	0.226125	-0.915358	-0.537845	7	-3	-2	7	7	5	6	2	6	4
124594	chrX	150152563	150152605	*	43	9	1.18671e-06	Chi_33.0138_4df	-3622	on_intron	150144679-150145495	7885	-	HMGB3	0.3831	0.6154	0.5446	0.3494	0.3839	3.37237e-05	0.58	0.372133	0.207867	0.5446	0.43295	0.11165	-0.982003	-0.181141	7	-3	-2	7	7	5	6	2	6	4
121669	chr17	77806735	77806799	*	65	5	0.00999199	Chi_13.2785_4df	31254	-	77770321-77778468	-28330	-	CBX8	0.4021	0.5312	0.5781	0.2955	0.3462	0.0428096	0.55465	0.347933	0.206717	0.5781	0.39375	0.18435	-0.928257	-0.486791	7	-3	-2	7	7	5	6	2	6	4
126184	chrX	69672637	69672751	*	115	6	0.00134069	Chi_17.8158_4df	-8039	on_intron	69653708-69654661	18930	-	DLG3	0.2794	0.6094	0.4787	0.3793	0.359	0.00999707	0.54405	0.339233	0.204817	0.4787	0.406775	0.071925	-0.906376	0.0422758	7	-3	-2	7	7	5	6	2	6	4
128252	chr9	139889657	139889700	*	44	6	0.00198111	Chi_16.9450_4df	-1597	on_exon	139905390-139908820	19121	-	CLIC3	0.439	0.6462	0.6111	0.4174	0.4219	0.0133451	0.62865	0.4261	0.20255	0.6111	0.481125	0.129975	-0.996459	-0.236753	7	-3	-2	7	7	5	6	2	6	4
115042	chr17	32751554	32751627	*	74	4	0.00245242	Chi_16.4670_4df	61325	-	32905966-32908951	157325	-	CCL1	0.1167	0.381	0.3585	0.1833	0.2059	0.0155202	0.36975	0.168633	0.201117	0.3585	0.221725	0.136775	-0.958631	-0.283925	7	-3	-2	7	7	5	6	2	6	4
122768	chr1	156046613	156046658	*	46	7	0.000784831	Chi_19.0031_4df	-5175	on_exon	156051240-156052803	6146	-	MEX3A	0.354	0.5417	0.5	0.3145	0.3077	0.0066742	0.52085	0.3254	0.19545	0.5	0.379475	0.120525	-0.984532	-0.196941	7	-3	-2	7	7	5	6	2	6	4
130570	chr10	6246376	6246449	*	74	7	4.08919e-05	Chi_25.4474_4df	-59567	on_intron	6186521-6187855	59856	-	PFKFB3	0.4896	0.6471	0.6667	0.4591	0.4405	0.000617844	0.6569	0.463067	0.193833	0.6667	0.509075	0.157625	-0.977981	-0.35083	7	-3	-2	7	7	5	6	2	6	4
116866	chr19	2491214	2491305	*	92	4	0.00690984	Chi_14.1239_4df	46804	-	2513216-2513696	-22001	-	AC104537.1	0.3182	0.5152	0.4219	0.2115	0.2963	0.0328216	0.46855	0.275333	0.193217	0.4219	0.3353	0.0866	-0.915328	-0.164958	7	-3	-2	7	7	5	6	2	6	4
118490	chrX	69353249	69353316	*	68	8	3.04473e-06	Chi_31.0116_4df	-16	-	69353105-69353904	145	CpGI_core	IGBP1	0.1958	0.4066	0.3831	0.2381	0.1729	7.35176e-05	0.39485	0.202267	0.192583	0.3831	0.25335	0.12975	-0.976372	-0.163931	7	-3	-2	7	7	5	6	2	6	4
148571	chr17	2095028	2095156	*	129	6	0.00726628	Chi_14.0090_4df	-112040	on_intron	2206518-2208050	112895	-	SMG6	0.6795	0.8864	0.8312	0.6923	0.6333	0.0339539	0.8588	0.668367	0.190433	0.8312	0.722875	0.108325	-0.972568	-0.0815127	7	-3	-2	7	7	5	6	2	6	4
112633	chr16	1583415	1583468	*	54	5	0.000125161	Chi_23.0253_4df	764	-	1583810-1584641	-394	CpGI_shore	TMEM204	0.234	0.4111	0.3478	0.1522	0.1882	0.00153538	0.37945	0.191467	0.187983	0.3478	0.246375	0.101425	-0.953889	-0.184536	7	-3	-2	7	7	5	6	2	6	4
114806	chr2	10184553	10184597	*	45	8	1.96656e-07	Chi_36.8149_4df	-1620	on_intron	10182636-10184845	1918	CpGI_core	KLF11	0.2422	0.381	0.4514	0.1807	0.264	7.50671e-06	0.4162	0.228967	0.187233	0.4514	0.266975	0.184425	-0.915963	-0.61031	7	-3	-2	7	7	5	6	2	6	4
120991	chr22	30476270	30476321	*	52	6	0.00306054	Chi_15.9694_4df	-157	on_exon	30475691-30476530	580	CpGI_core	HORMAD2	0.2339	0.4714	0.3836	0.283	0.24	0.0182851	0.4275	0.2523	0.1752	0.3836	0.307075	0.076525	-0.953495	0.0121716	7	-3	-2	7	7	5	6	2	6	4
142870	chr3	96495764	96495853	*	90	7	0.000472571	Chi_20.1214_4df	37573	-	96532024-96533625	-36259	-	EPHA6	0.6667	0.7976	0.8725	0.6373	0.6795	0.00449616	0.83505	0.661167	0.173883	0.8725	0.695275	0.177225	-0.931978	-0.598422	7	-3	-2	7	7	5	6	2	6	4
127183	chr2	238624332	238624422	*	91	6	0.00132632	Chi_17.8398_4df	-88202	on_intron	238535562-238536840	88771	-	LRRFIP1	0.367	0.56	0.4889	0.4	0.2857	0.00991872	0.52445	0.3509	0.17355	0.4889	0.403175	0.085725	-0.904282	0.0675077	7	-3	-2	7	7	5	6	2	6	4
152603	chr9	140311564	140311615	*	52	8	5.24344e-05	Chi_24.9106_4df	6188	-	140317161-140318663	-5596	-	NOXA1	0.6603	0.84	0.8793	0.7225	0.6866	0.000758288	0.85965	0.6898	0.16985	0.8793	0.72735	0.15195	-0.950898	-0.381198	7	-3	-2	7	7	5	6	2	6	4
133513	chr17	56564788	56564884	*	97	6	0.00476648	Chi_14.9687_4df	-970	on_intron	56564855-56565891	1008	CpGI_coreshore	HSF5	0.5455	0.6579	0.6867	0.5053	0.4608	0.0252302	0.6723	0.503867	0.168433	0.6867	0.542375	0.144325	-0.936656	-0.329689	7	-3	-2	7	7	5	6	2	6	4
142447	chr17	943270	943334	*	65	6	0.000887692	Chi_18.7307_4df	-147345	on_intron	1106365-1107726	164393	-	ABR	0.5673	0.7188	0.7905	0.6333	0.56	0.00733451	0.75465	0.586867	0.167783	0.7905	0.61985	0.17065	-0.904076	-0.407519	7	-3	-2	7	7	5	6	2	6	4
117095	chr9	36819155	36819211	*	57	7	0.000169571	Chi_22.3644_4df	331611	-	36487108-36488083	-331127	-	RNF38	0.2081	0.3611	0.425	0.2154	0.2576	0.00197128	0.39305	0.227033	0.166017	0.425	0.26055	0.16445	-0.933131	-0.577126	7	-3	-2	7	7	5	6	2	6	4
145073	chr1	1690340	1690430	*	91	5	0.00311565	Chi_15.9292_4df	-21555	on_intron	1713640-1714141	23712	-	NADK	0.7206	0.8214	0.9024	0.6667	0.7091	0.0185073	0.8619	0.6988	0.1631	0.9024	0.72945	0.17295	-0.908809	-0.623123	7	-3	-2	7	7	5	6	2	6	4
122320	chr10	13200515	13200590	*	76	9	1.48812e-06	Chi_32.5336_4df	2965	-	13141779-13142493	58737	-	MCM10	0.3056	0.4551	0.4364	0.3073	0.2353	4.08038e-05	0.44575	0.282733	0.163017	0.4364	0.325825	0.110575	-0.951157	-0.136851	7	-3	-2	7	7	5	6	2	6	4
156763	chr9	134130072	134130136	*	65	5	0.00450269	Chi_15.0978_4df	34946	-	134158161-134158682	-28088	-	PPAPDC3	0.6711	0.875	0.8534	0.75	0.6833	0.0241576	0.8642	0.701467	0.162733	0.8534	0.74485	0.10855	-0.94786	-0.135177	7	-3	-2	7	7	5	6	2	6	4
120347	chr3	151936219	151936326	*	108	6	0.00585452	Chi_14.5017_4df	25292	-	150802997-150805168	1133223	-	MBNL1	0.2316	0.3667	0.42	0.2712	0.2025	0.0292702	0.39335	0.2351	0.15825	0.42	0.268	0.152	-0.926167	-0.369967	7	-3	-2	7	7	5	6	2	6	4
130192	chr13	21900392	21900491	*	100	10	8.2635e-06	Chi_28.8813_4df	149652	-	21750288-21751332	-149158	-	SKA3	0.523	0.6434	0.6714	0.4526	0.5238	0.000167843	0.6574	0.4998	0.1576	0.6714	0.5357	0.1357	-0.933193	-0.516107	7	-3	-2	7	7	5	6	2	6	4
115364	chr8	8821068	8821136	*	69	8	7.03318e-05	Chi_24.2756_4df	38522	-	8748653-8751478	72416	-	ERI1	0.1327	0.3571	0.2857	0.188	0.1765	0.000962655	0.3214	0.165733	0.155667	0.2857	0.213575	0.072125	-0.950639	-0.0531929	7	-3	-2	7	7	5	6	2	6	4
119816	chrX	75392920	75393001	*	82	6	0.00319397	Chi_15.8733_4df	-229	on_exon	75369196-75369865	23725	-	CXorf26	0.3517	0.47	0.4556	0.2621	0.3148	0.0188553	0.4628	0.309533	0.153267	0.4556	0.34965	0.10595	-0.935189	-0.345266	7	-3	-2	7	7	5	6	2	6	4
123283	chr9	68726201	68726286	*	86	11	9.48835e-10	Chi_47.9889_4df	526560	-	69200369-69201591	-474167	-	BX255923.1	0.2878	0.4625	0.4507	0.3253	0.2989	7.74613e-08	0.4566	0.304	0.1526	0.4507	0.343625	0.107075	-0.986852	-0.234569	7	-3	-2	7	7	5	6	2	6	4
150256	chr11	63920411	63920480	*	70	5	0.00641998	Chi_14.2917_4df	32265	-	63952678-63954228	-32266	-	STIP1	0.7167	0.8333	0.8839	0.7059	0.6964	0.0312514	0.8586	0.706333	0.152267	0.8839	0.738075	0.145825	-0.957901	-0.47897	7	-3	-2	7	7	5	6	2	6	4
192367	chr13	114099778	114099870	*	93	6	0.00270171	Chi_16.2497_4df	-8060	on_intron	114144456-114145625	45756	-	ADPRHL1	0.85	0.6857	0.7426	0.8654	0.8784	0.0166957	0.71415	0.8646	-0.15045	0.7426	0.819875	-0.077275	0.978465	0.0939954	7	-3	-2	7	7	5	6	2	6	4
119368	chr1	78147433	78147507	*	75	8	0.000242018	Chi_21.5882_4df	-1670	on_intron	78148218-78149418	1912	CpGI_shore	ZZZ3	0.3247	0.1203	0.1634	0.2521	0.3014	0.00263326	0.14185	0.292733	-0.150883	0.1634	0.249625	-0.086225	0.948391	0.0773256	7	-3	-2	7	7	5	6	2	6	4
118763	chr3	157821928	157821993	*	66	4	0.0112991	Chi_12.9952_4df	-1884	on_intron	157822817-157823836	1844	CpGI_shore	AC112502.1	0.2892	0.0972	0.093	0.2436	0.2097	0.0466107	0.0951	0.2475	-0.1524	0.093	0.209925	-0.116925	0.94391	0.38177	7	-3	-2	7	7	5	6	2	6	4
152628	chr9	134155715	134155801	*	87	8	8.82043e-05	Chi_23.7850_4df	3782	-	134151854-134153545	-2255	CpGI_shelf	FAM78A	0.7778	0.5839	0.5986	0.7232	0.7354	0.00115841	0.59125	0.745467	-0.154217	0.5986	0.705075	-0.106475	0.972488	0.246305	7	-3	-2	7	7	5	6	2	6	4
118124	chr5	133449214	133449335	*	122	6	0.000609626	Chi_19.5608_4df	1068	-	133449321-133451260	-106	CpGI_coreshore	TCF7	0.1951	0.0476	0.1053	0.233	0.2644	0.00547904	0.07645	0.230833	-0.154383	0.1053	0.185025	-0.079725	0.948749	0.0635769	7	-3	-2	7	7	5	6	2	6	4
276706	chr19	11289713	11289847	*	135	7	0.00189991	Chi_17.0385_4df	-18529	on_intron	11307496-11308709	18863	-	KANK2	0.92	0.7765	0.8	0.95	0.96	0.0129047	0.78825	0.943333	-0.155083	0.8	0.901625	-0.101625	0.985018	0.222705	7	-3	-2	7	7	5	6	2	6	4
114016	chrX	128903445	128903551	*	107	4	0.00214308	Chi_16.7692_4df	-30600	-	128788004-128789195	115442	-	XPNPEP2	0.241	0.0769	0.0192	0.1667	0.2115	0.0141685	0.04805	0.2064	-0.15835	0.0192	0.174025	-0.154825	0.916147	0.41894	7	-3	-2	7	7	5	6	2	6	4
116162	chr16	731188	731241	*	54	4	0.00952241	Chi_13.3893_4df	-964	on_exon	725511-735815	5678	CpGI_core	STUB1	0.2222	0.0278	0.1111	0.2	0.2698	0.0412799	0.06945	0.230667	-0.161217	0.1111	0.17995	-0.06885	0.934221	-0.0665227	7	-3	-2	7	7	5	6	2	6	4
148418	chr7	625073	625155	*	83	7	0.00116672	Chi_18.1247_4df	-142213	on_intron	791915-792336	167182	-	PRKAR1B	0.6736	0.4787	0.5152	0.6923	0.6111	0.00900031	0.49695	0.659	-0.16205	0.5152	0.613925	-0.098725	0.945363	0.320073	7	-3	-2	7	7	5	6	2	6	4
268676	chr2	83894507	83894614	*	108	4	0.00497869	Chi_14.8700_4df	848966	-	84686006-84686751	-791498	-	DNAH6	0.9298	0.7778	0.7681	0.9459	0.9298	0.0260708	0.77295	0.935167	-0.162217	0.7681	0.895825	-0.127725	0.991637	0.385681	7	-3	-2	7	7	5	6	2	6	4
141264	chr13	110384216	110384334	*	119	7	0.00218014	Chi_16.7308_4df	573826	-	110918325-110918725	-534108	-	COL4A2	0.55	0.3962	0.4062	0.6194	0.527	0.0143509	0.4012	0.565467	-0.164267	0.4062	0.52315	-0.11695	0.935098	0.418351	7	-3	-2	7	7	5	6	2	6	4
122798	chr8	37557259	37557368	*	110	11	4.5667e-06	Chi_30.1478_4df	-4098	on_exon	37551945-37556177	5315	CpGI_shore	ZNF703	0.319	0.122	0.194	0.3154	0.3485	0.000102554	0.158	0.327633	-0.169633	0.194	0.276225	-0.082225	0.971558	0.0406759	7	-3	-2	7	7	5	6	2	6	4
190990	chr5	38445880	38445936	*	57	5	0.0103668	Chi_13.1938_4df	-187424	on_intron	38257826-38259136	188055	-	EGFLAM	0.8592	0.625	0.7353	0.8625	0.8281	0.0439614	0.68015	0.849933	-0.169783	0.7353	0.7937	-0.0584	0.93802	0.02576	7	-3	-2	7	7	5	6	2	6	4
135414	chr18	10101322	10101433	*	112	6	0.0069617	Chi_14.1069_4df	353193	-	10454083-10455268	-352760	-	APCDD1	0.5727	0.3913	0.3429	0.5402	0.5	0.0330122	0.3671	0.537633	-0.170533	0.3429	0.50105	-0.15815	0.935367	0.518779	7	-3	-2	7	7	5	6	2	6	4
143805	chr2	113956626	113956735	*	110	12	2.43415e-06	Chi_31.4879_4df	-41832	on_intron	113914682-113915396	41945	-	PSD4	0.5905	0.4145	0.4375	0.6475	0.5531	6.10537e-05	0.426	0.597033	-0.171033	0.4375	0.5514	-0.1139	0.941475	0.379483	7	-3	-2	7	7	5	6	2	6	4
133435	chrX	77359386	77359449	*	64	11	5.29405e-09	Chi_44.4017_4df	-38763	on_intron	77187084-77188295	172303	-	PGK1	0.4192	0.2526	0.2783	0.5	0.3926	3.40054e-07	0.26545	0.437267	-0.171817	0.2783	0.3911	-0.1128	0.922161	0.38221	7	-3	-2	7	7	5	6	2	6	4
173183	chr11	73499611	73499677	*	67	5	0.00400777	Chi_15.3612_4df	-1315	on_intron	73485612-73486422	14000	-	MRPL48	0.7619	0.625	0.5952	0.8182	0.7727	0.0222756	0.6101	0.784267	-0.174167	0.5952	0.74445	-0.14925	0.961213	0.477523	7	-3	-2	7	7	5	6	2	6	4
122930	chr7	101962055	101962111	*	57	12	4.63596e-12	Chi_59.0306_4df	-33705	on_intron	101891666-101892634	70390	-	SH2B2	0.3551	0.1004	0.1797	0.3175	0.2727	7.82176e-10	0.14005	0.3151	-0.17505	0.1797	0.261425	-0.081725	0.937473	0.138197	7	-3	-2	7	7	5	6	2	6	4
219362	chr2	131130789	131130851	*	63	4	9.18741e-05	Chi_23.6966_4df	-17270	on_exon	131113091-131114318	17699	-	PTPN18	0.9333	0.6667	0.8049	0.9054	0.8986	0.00119606	0.7358	0.912433	-0.176633	0.8049	0.851	-0.0461	0.914569	-0.0788887	7	-3	-2	7	7	5	6	2	6	4
126198	chr19	55594811	55594881	*	71	8	1.94238e-06	Chi_31.9677_4df	-11473	on_exon	55574139-55574734	20673	-	EPS8L1	0.35	0.1293	0.2703	0.3797	0.4	5.06779e-05	0.1998	0.376567	-0.176767	0.2703	0.31475	-0.04445	0.906058	-0.122105	7	-3	-2	7	7	5	6	2	6	4
127553	chrX	131623380	131623460	*	81	8	0.000135081	Chi_22.8595_4df	-615	on_intron	131622944-131624115	656	CpGI_core	MBNL3	0.4286	0.2662	0.1892	0.4048	0.3816	0.00163258	0.2277	0.405	-0.1773	0.1892	0.3703	-0.1811	0.92983	0.56999	7	-3	-2	7	7	5	6	2	6	4
133211	chr17	80274564	80274685	*	122	8	0.00562818	Chi_14.5914_4df	-915	on_exon	80276208-80277833	3149	CpGI_shore	CD7	0.4839	0.2571	0.3148	0.5	0.4082	0.0284647	0.28595	0.464033	-0.178083	0.3148	0.4123	-0.0975	0.935474	0.269192	7	-3	-2	7	7	5	6	2	6	4
132840	chr9	140189411	140189468	*	58	5	0.00340606	Chi_15.7284_4df	47190	-	140149100-140150502	-38965	-	FAM166A	0.4904	0.2533	0.3906	0.5	0.5135	0.0197798	0.32195	0.5013	-0.17935	0.3906	0.4393	-0.0487	0.921902	-0.0990945	7	-3	-2	7	7	5	6	2	6	4
285775	chr11	73729854	73730001	*	148	5	0.00508891	Chi_14.8203_4df	-152400	on_intron	73881900-73882572	152572	-	C2CD3	0.9143	0.76	0.7027	0.9556	0.88	0.0264873	0.73135	0.916633	-0.185283	0.7027	0.877475	-0.174775	0.934376	0.576611	7	-3	-2	7	7	5	6	2	6	4
122534	chr20	61371408	61371471	*	64	3	0.00603494	Chi_14.4326_4df	-31281	on_intron	61339859-61341220	31550	-	NTSR1	0.3651	0.1042	0.1455	0.3103	0.2564	0.0299005	0.12485	0.3106	-0.18575	0.1455	0.259	-0.1135	0.93405	0.264409	7	-3	-2	7	7	5	6	2	6	4
128822	chr9	136566541	136566596	*	56	4	0.0113048	Chi_12.9941_4df	-38535	on_intron	136758462-136758994	192399	-	SARDH	0.4157	0.1833	0.2697	0.4286	0.3958	0.0466172	0.2265	0.413367	-0.186867	0.2697	0.35585	-0.08615	0.969632	0.117132	7	-3	-2	7	7	5	6	2	6	4
129986	chrX	150068130	150068170	*	41	4	0.00178797	Chi_17.1742_4df	80813	-	150144679-150145495	-76548	-	HMGB3	0.4267	0.2955	0.1919	0.4493	0.4167	0.0123196	0.2437	0.4309	-0.1872	0.1919	0.39705	-0.20515	0.911399	0.633584	7	-3	-2	7	7	5	6	2	6	4
116738	chr2	54936714	54936800	*	87	4	0.00671781	Chi_14.1883_4df	13837	-	54950395-54952488	-13680	-	EML6	0.2708	0.0476	0.0877	0.2097	0.2857	0.0322484	0.06765	0.2554	-0.18775	0.0877	0.20345	-0.11575	0.962066	0.0959079	7	-3	-2	7	7	5	6	2	6	4
130757	chr17	73824089	73824136	*	48	5	0.000544845	Chi_19.8083_4df	-16708	on_exon	73851261-73852222	28087	-	UNC13D	0.5069	0.2353	0.2836	0.4625	0.375	0.00502327	0.25945	0.448133	-0.188683	0.2836	0.394925	-0.111325	0.906691	0.282343	7	-3	-2	7	7	5	6	2	6	4
119900	chr20	61371601	61371666	*	66	7	3.55541e-07	Chi_35.5651_4df	-31476	on_intron	61339859-61341220	31743	-	NTSR1	0.1933	0	0.1053	0.2639	0.2771	1.21759e-05	0.05265	0.244767	-0.192117	0.1053	0.183575	-0.078275	0.926186	0.00867515	7	-3	-2	7	7	5	6	2	6	4
134422	chr4	9475431	9475514	*	84	5	0.00419806	Chi_15.2563_4df	84723	-	9499226-9500317	24804	-	RP11-1396O13.13	0.5833	0.2812	0.4	0.5244	0.5091	0.0229924	0.3406	0.538933	-0.198333	0.4	0.4745	-0.0745	0.929092	0.019593	7	-3	-2	7	7	5	6	2	6	4
126749	chrX	73755675	73755722	*	48	5	4.22602e-05	Chi_25.3764_4df	738199	-	74143853-74145254	-388177	-	UPRT	0.3472	0.1146	0.2632	0.3889	0.4318	0.000634728	0.1889	0.3893	-0.2004	0.2632	0.320625	-0.057425	0.902332	-0.118773	7	-3	-2	7	7	5	6	2	6	4
190614	chr22	20226780	20226902	*	123	13	2.28524e-09	Chi_46.1562_4df	88382	-	20254890-20256064	29163	-	AC006547.14	0.7885	0.5659	0.6068	0.8615	0.7117	1.65538e-07	0.58635	0.787233	-0.200883	0.6068	0.7319	-0.1251	0.900691	0.375504	7	-3	-2	7	7	5	6	2	6	4
133619	chr5	28927956	28928063	*	108	11	7.70737e-07	Chi_33.9286_4df	1806700	-	28809401-28810520	-117542	-	CDH9	0.3908	0.254	0.2075	0.509	0.4	2.34726e-05	0.23075	0.433267	-0.202517	0.2075	0.38845	-0.18095	0.902488	0.547718	7	-3	-2	7	7	5	6	2	6	4
140367	chr6	447172	447225	*	54	6	0.00079184	Chi_18.9835_4df	632940	-	760852-761527	-313679	-	AL033381.1	0.5692	0.3167	0.381	0.6094	0.4762	0.00671248	0.34885	0.5516	-0.20275	0.381	0.492875	-0.111875	0.911678	0.300579	7	-3	-2	7	7	5	6	2	6	4
140730	chr8	27205954	27206034	*	81	6	0.00151184	Chi_17.5483_4df	37119	-	27168206-27169082	-36951	-	TRIM35	0.7	0.47	0.4	0.6136	0.6118	0.0109287	0.435	0.6418	-0.2068	0.4	0.59885	-0.19885	0.917835	0.48032	7	-3	-2	7	7	5	6	2	6	4
134871	chr1	9848035	9848120	*	86	4	0.00432024	Chi_15.1914_4df	-36548	on_intron	9883012-9884667	36548	-	CLSTN1	0.5067	0.2456	0.3016	0.5319	0.4043	0.0234426	0.2736	0.480967	-0.207367	0.3016	0.422125	-0.120525	0.918729	0.316565	7	-3	-2	7	7	5	6	2	6	4
139300	chr20	57415177	57415239	*	63	8	2.33254e-07	Chi_36.4550_4df	-465	on_exon	57267528-57268420	147650	-	GNAS	0.6387	0.375	0.4643	0.5972	0.6667	8.55532e-06	0.41965	0.6342	-0.21455	0.4643	0.5694	-0.1051	0.96147	0.0112623	7	-3	-2	7	7	5	6	2	6	4
184609	chr10	3929019	3929141	*	123	6	6.08201e-08	Chi_39.2854_4df	101547	-	3826854-3828126	-101014	-	KLF6	0.7913	0.5517	0.7042	0.8487	0.8919	2.78342e-06	0.62795	0.843967	-0.216017	0.7042	0.7709	-0.0667	0.902611	-0.0985969	7	-3	-2	7	7	5	6	2	6	4
131035	chr19	485634	485701	*	68	4	0.00314349	Chi_15.9092_4df	10754	-	495779-496481	-10144	-	MADCAM1	0.5417	0.2444	0.2933	0.4667	0.4943	0.0186225	0.26885	0.5009	-0.23205	0.2933	0.436775	-0.143475	0.976608	0.174504	7	-3	-2	7	7	5	6	2	6	4
141487	chr19	50962287	50962376	*	90	10	3.4667e-11	Chi_54.8656_4df	-26215	intron_exon_boundary	50934905-50935677	27383	-	MYBPC2	0.59	0.2778	0.3701	0.6232	0.4833	4.56953e-09	0.32395	0.5655	-0.24155	0.3701	0.493575	-0.123475	0.920882	0.251321	7	-3	-2	7	7	5	6	2	6	4
127114	chrX	149532962	149533089	*	128	8	3.09131e-07	Chi_35.8605_4df	-3399	on_intron	149529541-149534090	3422	CpGI_core	MAMLD1	0.3453	0.1019	0.1429	0.3976	0.3619	1.09419e-05	0.1224	0.368267	-0.245867	0.1429	0.301675	-0.158775	0.989639	0.271743	7	-3	-2	7	7	5	6	2	6	4
131355	chr3	133943444	133943596	*	153	6	2.13496e-05	Chi_26.8466_4df	-26244	on_intron	133969034-133970009	26414	-	RYK	0.6591	0.2667	0.3333	0.4727	0.5536	0.000370585	0.3	0.5618	-0.2618	0.3333	0.488025	-0.154725	0.906171	0.0936447	7	-3	-2	7	7	5	6	2	6	4
130602	chr2	238065172	238065214	*	43	7	5.75946e-10	Chi_49.0285_4df	100521	-	237994005-237994876	71168	-	AC112715.2	0.4855	0.1184	0.2101	0.46	0.3571	5.00887e-08	0.16425	0.4342	-0.26995	0.2101	0.35525	-0.14515	0.94268	0.229008	7	-3	-2	7	7	5	6	2	6	4
144894	chr2	207115137	207115254	*	118	10	4.6313e-12	Chi_59.0329_4df	24134	-	207139288-207140031	-24150	-	ZDBF2	0.6923	0.2848	0.4272	0.66	0.5647	7.82176e-10	0.356	0.639	-0.283	0.4272	0.55045	-0.12325	0.932003	0.132231	7	-3	-2	7	7	5	6	2	6	4

## Sheet: P2 Correlation
names	seqnames	start	end	strand	Len	CpGs	Pr	Test	Enddist	Overlap	CpGIs_range	CpGIs_dist	CpGI_relation	GeneID	GeneRange	ME016A	ME016B	ME016C	ME016D	ME016E	qvalue	M16Relapse	M7Recocery	M16Diff	Correlation
184199	chr9	128511117	128511172	*	56	8	3.26816e-12	Chi_59.7541_4df	-1547	on_intron	128508322-128510670	2796	CpGI_shore	PBX3	128509624-128729656	0.3791	0.415	0.1342	0.4389	0.3862	2.92263e-10	0.1342	0.4048	-0.2706	0.928411	5	6	2	6	4
38865	chr2	24233905	24233946	*	42	5	0.00720894	Chi_14.0271_4df	-994	on_intron	24232681-24233260	1225	CpGI_shore	MFSD2B	24232951-24286191	0.8125	0.875	0.6806	0.8509	0.7931	0.0262385	0.6806	0.832875	-0.152275	0.984532	5	6	2	6	4
321741	chr17	54989946	54990014	*	69	5	0.000291887	Chi_21.1784_4df	-1462	on_intron	54990833-54991771	1758	CpGI_shore	TRIM25	54965270-54991409	0.62	0.5217	0.7677	0.4851	0.5795	0.00216829	0.7677	0.551575	0.216125	-0.934508	5	6	2	6	4
122713	chr6	37660352	37660402	*	51	3	0.00148599	Chi_17.5868_4df	-6729	on_intron	37663762-37667102	6701	CpGI_shelf	MDGA1	37598455-37667082	0.8864	0.8333	0.5849	0.8462	0.7576	0.00791622	0.5849	0.830875	-0.245975	0.913575	5	6	2	6	4
346350	chr19	4061303	4061358	*	56	4	0.00132029	Chi_17.8499_4df	-5512	on_intron	4064087-4067980	6623	CpGI_shelf	ZBTB7A	4045217-4066816	0.3291	0.3824	0.0476	0.29	0.1667	0.00721869	0.0476	0.29205	-0.24445	0.938814	5	6	2	6	4
286331	chr16	787866	787980	*	115	4	8.87777e-05	Chi_23.7710_4df	-3135	on_intron	790212-791400	3421	CpGI_shelf	NARFL	779753-791002	0.6875	0.66	0.4203	0.7647	0.5467	0.000810118	0.4203	0.664725	-0.244425	0.943484	5	6	2	6	4
173250	chr8	145578344	145578408	*	65	5	1.54462e-08	Chi_42.1612_4df	-924	on_intron	145581332-145582765	4358	CpGI_shelf	GS1-393G12.10	145575878-145579269	0.6786	0.7935	0.5645	0.8682	0.7143	4.85254e-07	0.5645	0.76365	-0.19915	0.908676	5	6	2	6	4
413917	chrX	152912611	152912673	*	63	6	0.00406835	Chi_15.3273_4df	-4726	on_intron	152907596-152910069	5016	CpGI_shelf	DUSP9	152907946-152916781	0.2842	0.2929	0.456	0.2677	0.2968	0.0170622	0.456	0.2854	0.1706	-0.901254	5	6	2	6	4
408827	chrX	71131700	71131837	*	138	12	7.0674e-05	Chi_24.2650_4df	-898	on_intron	71130680-71131820	1021	CpGI_coreshore	NHSL2	71130938-71363424	0.2091	0.2065	0.4444	0.2677	0.3333	0.000671187	0.4444	0.25415	0.19025	-0.911599	5	6	2	6	4
403617	chrX	15353393	15353501	*	109	9	0.00482888	Chi_14.9393_4df	-282	on_intron	15353370-15354008	508	CpGI_core	PIGA	15337573-15353676	0.3974	0.4078	0.175	0.3942	0.3313	0.0194394	0.175	0.382675	-0.207675	0.961039	5	6	2	6	4
289477	chr16	3017640	3017780	*	141	11	0.00237307	Chi_16.5408_4df	-3619	on_intron	3013017-3020326	4624	CpGI_core	KREMEN2	3014160-3018381	0.4589	0.4143	0.6356	0.4628	0.6053	0.0112882	0.6356	0.485325	0.150275	-0.917672	5	6	2	6	4
411912	chrX	129118258	129118355	*	98	14	0.000883418	Chi_18.7414_4df	-3271	on_intron	129113743-129118690	4516	CpGI_core	BCORL1	129115083-129192058	0.2579	0.2331	0.4179	0.2254	0.2795	0.00525239	0.4179	0.248975	0.168925	-0.969111	5	6	2	6	4
69625	chr3	53201151	53201277	*	127	5	2.26344e-10	Chi_50.9711_4df	-11251	on_intron	53164207-53164698	36945	-	PRKCD	53190025-53226733	0.6623	0.8571	0.2115	0.7195	0.4792	1.18209e-08	0.2115	0.679525	-0.468025	0.979306	5	6	2	6	4
404507	chrX	23761609	23761731	*	123	5	3.6205e-05	Chi_25.7099_4df	-22982	on_intron	23801056-23801724	39994	-	ACOT9	23720370-23784592	0.4821	0.5625	0.125	0.5625	0.3924	0.00038469	0.125	0.499875	-0.374875	0.992504	5	6	2	6	4
344592	chr19	2634905	2635031	*	127	5	1.11863e-09	Chi_47.6459_4df	-67840	on_intron	2702533-2702987	67957	-	GNG7	2511218-2702746	0.8542	0.9333	0.5156	0.9155	0.8333	4.77921e-08	0.5156	0.884075	-0.368475	0.957879	5	6	2	6	4
131964	chr6	161776775	161776825	*	51	3	1.50045e-06	Chi_32.5160_4df	-1372027	on_intron	163148275-163149017	1372193	-	PARK2	161768452-163148803	0.875	0.9412	0.5294	0.9213	0.775	2.62607e-05	0.5294	0.878125	-0.348725	0.988681	5	6	2	6	4
323353	chr17	62775016	62775072	*	57	8	9.99201e-16	Chi_128.3871_4df	-3100	on_intron	62832770-62833528	58457	-	AC103810.2	62745781-62778117	0.5329	0.4725	0.181	0.6914	0.4146	3.36236e-13	0.181	0.52785	-0.34685	0.900552	5	6	2	6	4
202329	chr10	80887028	80887129	*	102	4	2.02188e-05	Chi_26.9636_4df	-58336	on_intron	80826765-80830635	60264	-	ZMIZ1	80828792-81076285	0.7879	0.7705	0.3704	0.7045	0.5854	0.000237567	0.3704	0.712075	-0.341675	0.924584	5	6	2	6	4
283333	chr15	90563403	90563513	*	111	5	3.15703e-12	Chi_59.8253_4df	-18888	on_intron	90543411-90545911	19993	-	ZNF710	90544624-90625438	0.7778	0.75	0.45	0.9333	0.6806	2.8388e-10	0.45	0.785425	-0.335425	0.923743	5	6	2	6	4
346869	chr19	4543716	4543762	*	47	8	3.33067e-16	Chi_104.3310_4df	-14790	on_intron	4580470-4581907	38146	-	SEMA6B	4542600-4558507	0.7959	0.8057	0.4675	0.9091	0.6723	3.10618e-13	0.4675	0.79575	-0.32825	0.972024	5	6	2	6	4
137863	chr7	4746466	4746540	*	75	4	1.21301e-05	Chi_28.0597_4df	-63151	on_intron	4681251-4682117	65216	-	FOXK1	4683388-4811074	0.6562	0.7143	0.3836	0.7619	0.7018	0.000154362	0.3836	0.70855	-0.32495	0.906397	5	6	2	6	4
279042	chr15	65769480	65769566	*	87	4	1.80219e-06	Chi_32.1269_4df	-40561	on_intron	65809456-65810168	40603	-	DPP8	65734801-65810042	0.9167	0.8974	0.5833	0.9608	0.8438	3.07342e-05	0.5833	0.904675	-0.321375	0.943226	5	6	2	6	4
241310	chr12	66262214	66262256	*	43	4	6.79882e-05	Chi_24.3489_4df	-13732	on_intron	66527837-66529284	267029	-	RP11-366L20.2	66245120-66275947	0.6566	0.6533	0.3333	0.7114	0.5938	0.000649269	0.3333	0.653775	-0.320475	0.951407	5	6	2	6	4
149575	chr7	102066109	102066156	*	48	3	2.20775e-05	Chi_26.7746_4df	-61836	on_intron	102004221-102005167	61889	-	PRKRIP1	102004319-102067123	0.5625	0.5238	0.1525	0.4786	0.3182	0.000255637	0.1525	0.470775	-0.318275	0.914806	5	6	2	6	4
295400	chr16	30736637	30736717	*	81	5	4.88327e-06	Chi_30.0049_4df	-27186	on_intron	30709275-30710410	27363	-	SRCAP	30709530-30762702	0.8026	0.8214	0.5139	0.8448	0.7125	7.04974e-05	0.5139	0.795325	-0.281425	0.981681	5	6	2	6	4
114666	chr5	177667517	177667595	*	79	4	0.000333976	Chi_20.8834_4df	-350038	on_intron	178016559-178017670	350076	-	COL23A1	177664619-178017556	0.66	0.6667	0.4035	0.7684	0.6364	0.00241179	0.4035	0.682875	-0.279375	0.93334	5	6	2	6	4
114214	chr5	176734633	176734721	*	89	8	4.03011e-13	Chi_64.0717_4df	-5124	on_intron	176764116-176764542	29822	-	MXD3	176728462-176739758	0.874	0.8947	0.6018	0.9195	0.7692	4.83628e-11	0.6018	0.86435	-0.26255	0.987358	5	6	2	6	4
138898	chr7	6423526	6423587	*	62	5	4.4036e-06	Chi_30.2254_4df	-9432	on_intron	6413811-6414720	9716	-	RAC1	6414154-6443608	0.7794	0.7679	0.5211	0.8672	0.6974	6.47759e-05	0.5211	0.777975	-0.256875	0.952927	5	6	2	6	4
346684	chr19	4374601	4374698	*	98	5	2.09938e-05	Chi_26.8828_4df	-25920	on_intron	4400118-4400782	26085	-	SH3GL1	4360370-4400522	0.7619	0.7206	0.4624	0.736	0.6455	0.000245788	0.4624	0.716	-0.2536	0.928518	5	6	2	6	4
137229	chr7	2676973	2677074	*	102	5	1.15187e-05	Chi_28.1705_4df	-5488	on_intron	2671157-2671937	5817	-	TTYH3	2671585-2704436	0.8788	0.8113	0.5616	0.8509	0.7121	0.000147563	0.5616	0.813275	-0.251675	0.915922	5	6	2	6	4
411828	chrX	128888414	128888471	*	58	4	1.03913e-05	Chi_28.3911_4df	-15520	on_intron	128788004-128789195	100411	-	XPNPEP2	128872950-128903514	0.625	0.7619	0.4674	0.7663	0.6961	0.000135025	0.4674	0.712325	-0.244925	0.913463	5	6	2	6	4
388742	chr22	17639067	17639134	*	68	5	0.00158749	Chi_17.4395_4df	-7109	on_intron	17652165-17652978	13845	-	CECR5	17618401-17646177	0.7667	0.8409	0.5667	0.8667	0.7619	0.00833476	0.5667	0.80905	-0.24235	0.973925	5	6	2	6	4
109594	chr5	138714599	138714653	*	55	3	0.000274549	Chi_21.3124_4df	-5642	on_intron	138727711-138730911	16259	-	SLC23A1	138702885-138720242	0.76	0.74	0.5135	0.8265	0.6786	0.00206849	0.5135	0.751275	-0.237775	0.949969	5	6	2	6	4
308590	chr17	1979860	1979976	*	117	5	0.00145534	Chi_17.6332_4df	-227208	on_intron	2206518-2208050	228075	-	SMG6	1963133-2207069	0.7636	0.7917	0.5	0.7639	0.625	0.00778112	0.5	0.73605	-0.23605	0.973591	5	6	2	6	4
233953	chr12	4918595	4918653	*	59	8	9.48686e-13	Chi_62.3092_4df	-89145	on_intron	4479523-4479973	439073	-	GALNT8	4829507-4960277	0.2438	0.3839	0.08	0.3478	0.287	1.02877e-10	0.08	0.315625	-0.235625	0.935784	5	6	2	6	4
81343	chr3	196738019	196738110	*	92	5	1.58982e-06	Chi_32.3932_4df	-18667	on_intron	196755678-196757402	19293	-	MFI2	196715492-196756687	0.8816	0.925	0.662	0.9167	0.8523	2.76617e-05	0.662	0.8939	-0.2319	0.968954	5	6	2	6	4
58559	chr2	228231891	228231969	*	79	3	0.000958971	Chi_18.5597_4df	-14819	on_intron	228336753-228337875	105907	-	TM4SF20	228226872-228246711	0.6944	0.7	0.4722	0.8525	0.55	0.0056026	0.4722	0.699225	-0.227025	0.905111	5	6	2	6	4
67955	chr3	48283352	48283428	*	77	5	0.000143468	Chi_22.7284_4df	-837	on_intron	48252072-48254012	31281	-	ZNF589	48282590-48340743	0.34	0.3333	0.1	0.349	0.2857	0.00121069	0.1	0.327	-0.227	0.943958	5	6	2	6	4
137371	chr7	2802248	2802327	*	80	5	7.86529e-08	Chi_38.7448_4df	-83170	on_intron	2704540-2705327	97709	-	AMZ1	2719156-2804759	0.8816	0.8333	0.6375	0.9242	0.7768	2.01357e-06	0.6375	0.853975	-0.216475	0.925477	5	6	2	6	4
370541	chr20	4794000	4794092	*	93	5	2.33215e-05	Chi_26.6568_4df	-10290	on_intron	4981603-4982390	188299	-	RASSF2	4760669-4804291	0.3506	0.4375	0.1827	0.5	0.2969	0.000267382	0.1827	0.39625	-0.21355	0.968131	5	6	2	6	4
232044	chr11	130059874	130059920	*	47	3	0.00132689	Chi_17.8388_4df	-30462	on_intron	129960732-129962489	99143	-	ST14	130029457-130080356	0.7292	0.7586	0.5	0.8	0.5645	0.00724264	0.5	0.713075	-0.213075	0.954837	5	6	2	6	4
108896	chr5	133889337	133889442	*	106	4	0.0111108	Chi_13.0340_4df	-29438	on_intron	133859943-133863428	29395	-	PHF15	133860003-133918918	0.8333	0.8889	0.6585	0.9138	0.8472	0.0359432	0.6585	0.8708	-0.2123	0.948891	5	6	2	6	4
138556	chr7	5594622	5594670	*	49	4	0.000280203	Chi_21.2678_4df	-8792	on_intron	5603314-5603858	9189	-	ACTB	5566782-5603415	0.3889	0.5	0.2333	0.5028	0.3627	0.00210304	0.2333	0.4386	-0.2053	0.984126	5	6	2	6	4
339550	chr18	77286792	77286861	*	70	4	0.00385023	Chi_15.4518_4df	-131088	on_intron	77153293-77160984	133500	-	NFATC1	77155772-77289325	0.8235	0.8333	0.5882	0.7881	0.7188	0.0163637	0.5882	0.790925	-0.202725	0.943257	5	6	2	6	4
48916	chr2	113956489	113956596	*	108	11	2.64589e-07	Chi_36.1890_4df	-41693	on_intron	113914682-113915396	41808	-	PSD4	113914902-113960814	0.7436	0.694	0.5026	0.7509	0.6264	5.86715e-06	0.5026	0.703725	-0.201125	0.927028	5	6	2	6	4
309264	chr17	3585069	3585168	*	100	6	0.0019495	Chi_16.9809_4df	-14628	on_intron	3626925-3627839	42672	-	P2RX5	3575748-3599698	0.6538	0.7015	0.48	0.733	0.6204	0.00972086	0.48	0.677175	-0.197175	0.988191	5	6	2	6	4
319563	chr17	43502964	43503007	*	44	5	0.000204903	Chi_21.9517_4df	-8822	on_intron	43567614-43568371	65365	-	ARHGAP27	43471275-43511787	0.5952	0.625	0.4	0.6432	0.5211	0.00161904	0.4	0.596125	-0.196125	0.994249	5	6	2	6	4
75080	chr3	129316714	129316799	*	86	3	0.0092692	Chi_13.4512_4df	-8946	on_intron	129323916-129326205	9407	-	PLXND1	129274018-129325661	0.8627	0.8421	0.629	0.86	0.7308	0.0315919	0.629	0.8239	-0.1949	0.951534	5	6	2	6	4
319986	chr17	45501450	45501537	*	88	12	5.81847e-07	Chi_34.5237_4df	-100880	on_intron	45330929-45331766	170522	-	C17orf57	45400656-45518678	0.3671	0.4473	0.2154	0.4391	0.3826	1.1623e-05	0.2154	0.409025	-0.193625	0.957934	5	6	2	6	4
412608	chrX	135849768	135849810	*	43	7	1.38843e-06	Chi_32.6807_4df	-14478	on_intron	135962103-135962951	113142	-	ARHGEF6	135747706-135864247	0.2857	0.38	0.1228	0.3626	0.2353	2.44971e-05	0.1228	0.3159	-0.1931	0.993178	5	6	2	6	4
201374	chr10	74113178	74113257	*	80	5	8.83061e-07	Chi_33.6404_4df	-1809	on_intron	74385468-74386041	272785	-	DNAJB12	74092588-74114988	0.7544	0.8454	0.6311	0.94	0.7561	1.66805e-05	0.6311	0.823975	-0.192875	0.916265	5	6	2	6	4
329576	chr17	79229076	79229155	*	80	6	5.64451e-06	Chi_29.6957_4df	-40270	on_intron	79268368-79269467	40313	-	SLC38A10	79218800-79269347	0.7429	0.7905	0.5852	0.8308	0.7444	7.95176e-05	0.5852	0.77715	-0.19195	0.959478	5	6	2	6	4
374558	chr20	35985458	35985500	*	43	4	0.0158781	Chi_12.2068_4df	-12411	on_intron	35807410-35808135	178049	-	SRC	35973088-36034453	0.6905	0.7121	0.5077	0.7547	0.64	0.0461593	0.5077	0.699325	-0.191625	0.982618	5	6	2	6	4
231722	chr11	128419509	128419591	*	83	5	0.00881233	Chi_13.5673_4df	-37927	on_intron	128559687-128560537	140947	-	ETS1	128328656-128457437	0.5735	0.5882	0.4038	0.6319	0.569	0.0304335	0.4038	0.59065	-0.18685	0.936156	5	6	2	6	4
207562	chr10	121127559	121127613	*	55	3	0.00808913	Chi_13.7636_4df	-160511	on_intron	120966128-120967623	161432	-	GRK5	120967101-121215131	0.7111	0.7959	0.5938	0.8438	0.7561	0.028526	0.5938	0.776725	-0.182925	0.912667	5	6	2	6	4
62130	chr2	241905323	241905383	*	61	6	0.000193879	Chi_22.0724_4df	-47180	on_intron	241855375-241856201	49949	-	AC104809.3	241858202-241932728	0.7674	0.7895	0.5905	0.823	0.7125	0.00154573	0.5905	0.7731	-0.1826	0.987595	5	6	2	6	4
357705	chr19	33711267	33711390	*	124	9	0.000106832	Chi_23.3693_4df	-5488	on_intron	33716313-33718283	6894	-	SLC7A10	33699570-33716756	0.7807	0.7895	0.5954	0.8178	0.7209	0.000944758	0.5954	0.777225	-0.181825	0.980806	5	6	2	6	4
292704	chr16	17469548	17469593	*	46	3	0.00407227	Chi_15.3251_4df	-95189	on_intron	17564145-17564862	95270	-	XYLT1	17201254-17564738	0.6667	0.7632	0.525	0.8077	0.587	0.0170698	0.525	0.70615	-0.18115	0.949057	5	6	2	6	4
345403	chr19	3369560	3369613	*	54	5	0.00027696	Chi_21.2933_4df	-9996	on_intron	3358496-3361248	11065	-	NFIC	3359616-3463603	0.3291	0.4091	0.2143	0.4921	0.35	0.00208349	0.2143	0.395075	-0.180775	0.911427	5	6	2	6	4
42745	chr2	55330178	55330242	*	65	3	0.00544382	Chi_14.6671_4df	-9578	on_intron	55450520-55451093	120852	-	RTN4	55199325-55339757	0.4677	0.5417	0.3158	0.6	0.3607	0.0212881	0.3158	0.492525	-0.176725	0.936544	5	6	2	6	4
67982	chr3	48446318	48446422	*	105	5	0.00118295	Chi_18.0940_4df	-25275	on_intron	48481413-48482166	35745	-	PLXNB1	48445261-48471594	0.7885	0.7969	0.596	0.8146	0.6852	0.00660271	0.596	0.7713	-0.1753	0.978003	5	6	2	6	4
81895	chr4	681184	681319	*	136	7	0.0146777	Chi_12.3896_4df	-2045	on_intron	699200-699951	18633	-	MFSD7	675618-683230	0.6944	0.661	0.4803	0.6526	0.5753	0.0436095	0.4803	0.645825	-0.165525	0.90916	5	6	2	6	4
293102	chr16	20923684	20923748	*	65	5	0.00139539	Chi_17.7268_4df	-12190	on_intron	20817501-20818528	106184	-	LYRM1	20911557-20936328	0.8977	0.9342	0.75	0.9143	0.9054	0.00754088	0.75	0.9129	-0.1629	0.914666	5	6	2	6	4
174857	chr9	14316366	14316490	*	125	13	0.000202123	Chi_21.9815_4df	-82615	on_intron	14693031-14693576	377087	-	NFIB	14081842-14398982	0.2947	0.3988	0.1736	0.3495	0.2924	0.00160094	0.1736	0.33385	-0.16025	0.957558	5	6	2	6	4
388746	chr22	17640812	17640923	*	112	6	0.00892313	Chi_13.5386_4df	-5364	on_intron	17652165-17652978	12056	-	CECR5	17618401-17646177	0.69	0.8154	0.5955	0.7982	0.7143	0.030722	0.5955	0.754475	-0.158975	0.938027	5	6	2	6	4
66359	chr3	38030125	38030208	*	84	5	0.00803572	Chi_13.7788_4df	-657	on_intron	37901939-37904039	128187	-	VILL	38029550-38048679	0.8182	0.8615	0.6667	0.8611	0.7386	0.0284175	0.6667	0.81985	-0.15315	0.990056	5	6	2	6	4
81894	chr4	681086	681183	*	98	6	0.000344666	Chi_20.8144_4df	-2143	on_intron	699200-699951	18769	-	MFSD7	675618-683230	0.6694	0.7245	0.5419	0.7592	0.627	0.00247312	0.5419	0.695025	-0.153125	0.981765	5	6	2	6	4
10173	chr1	21652411	21652491	*	81	5	6.35544e-05	Chi_24.4948_4df	-19585	on_intron	21671361-21672498	20008	-	ECE1	21543740-21671997	0.8416	0.9333	0.7167	0.902	0.8	0.000613932	0.7167	0.869225	-0.152525	0.9814	5	6	2	6	4
217684	chr11	30605578	30605703	*	126	9	0.000641693	Chi_19.4477_4df	-2840	on_intron	31342782-31343208	737506	-	MPPED2	30406040-30608419	0.4896	0.6029	0.4059	0.6527	0.4846	0.00407817	0.4059	0.55745	-0.15155	0.914366	5	6	2	6	4
136570	chr7	1986285	1986333	*	49	5	0.000310232	Chi_21.0450_4df	-286592	on_intron	2281363-2282105	295773	-	MAD1L1	1855383-2272878	0.875	0.95	0.75	0.9132	0.8629	0.00227659	0.75	0.900275	-0.150275	0.972375	5	6	2	6	4
408740	chrX	70712961	70713023	*	63	5	0.00550396	Chi_14.6422_4df	-126908	on_intron	70585716-70587063	127246	-	TAF1	70586114-70752224	0.7	0.6607	0.83	0.6099	0.7374	0.0214898	0.83	0.677	0.153	-0.97285	5	6	2	6	4
407601	chrX	54070641	54070685	*	45	5	0.00521497	Chi_14.7647_4df	-4749	on_intron	54150732-54151158	80474	-	PHF8	53963109-54075391	0.2931	0.3417	0.4887	0.31	0.3939	0.020588	0.4887	0.334675	0.154025	-0.904383	5	6	2	6	4
378517	chr20	57465391	57465492	*	102	17	9.07202e-11	Chi_52.8701_4df	-50718	on_intron	57267528-57268420	197864	-	GNAS	57414773-57486247	0.1671	0.192	0.3375	0.1374	0.2325	5.25967e-09	0.3375	0.18225	0.15525	-0.940378	5	6	2	6	4
120763	chr6	31148292	31148403	*	112	6	0.00544264	Chi_14.6676_4df	-215	on_intron	31164914-31165923	17521	-	POU5F1	31130253-31148508	0.581	0.6296	0.7879	0.5833	0.7176	0.0212881	0.7879	0.627875	0.160025	-0.906242	5	6	2	6	4
354653	chr19	18119112	18119215	*	104	19	2.42029e-14	Chi_69.7992_4df	-7270	on_intron	18111567-18112481	7546	-	ARRDC2	18111944-18124903	0.1202	0.0958	0.275	0.0919	0.1389	4.43368e-12	0.275	0.1117	0.1633	-0.964876	5	6	2	6	4
180980	chr9	100321769	100321854	*	86	4	0.00486873	Chi_14.9206_4df	-58391	on_intron	100260181-100261048	61589	-	TMOD1	100263462-100364023	0.4306	0.4167	0.6092	0.3537	0.5763	0.019569	0.6092	0.444325	0.164875	-0.92277	5	6	2	6	4
311102	chr17	7702856	7702940	*	85	4	0.000281671	Chi_21.2564_4df	-79900	on_intron	7620253-7621119	82604	-	DNAH2	7623039-7737058	0.7963	0.6667	0.9286	0.7143	0.8333	0.00211052	0.9286	0.75265	0.17595	-0.96543	5	6	2	6	4
225493	chr11	69992540	69992606	*	67	3	0.00371482	Chi_15.5327_4df	-68197	on_intron	69924339-69925197	68202	-	ANO1	69924408-70035634	0.8222	0.6667	0.9545	0.7447	0.8767	0.0159065	0.9545	0.777575	0.176925	-0.937081	5	6	2	6	4
344460	chr19	2518496	2518556	*	61	4	0.000106765	Chi_23.3707_4df	-184249	on_intron	2702533-2702987	184432	-	GNG7	2511218-2702746	0.5472	0.44	0.6627	0.3504	0.5862	0.000944421	0.6627	0.48095	0.18175	-0.909416	5	6	2	6	4
269197	chr14	99658816	99658937	*	122	8	6.61348e-08	Chi_39.1093_4df	-79044	on_intron	99736041-99741441	82505	-	BCL11B	99635624-99737861	0.32	0.2754	0.5405	0.2333	0.4593	1.73112e-06	0.5405	0.322	0.2185	-0.969859	5	6	2	6	4
247780	chr12	123561393	123561511	*	119	4	0.0164204	Chi_12.1286_4df	-73168	on_intron	123634827-123636176	74666	-	PITPNM2	123468027-123634562	0.2258	0.2	0.4375	0.1509	0.2778	0.0473828	0.4375	0.213625	0.223875	-0.980608	5	6	2	6	4
209994	chr10	133029975	133030051	*	77	4	0.00301303	Chi_16.0046_4df	-80008	on_intron	133109194-133111052	81002	-	TCERG1L	132890654-133109984	0.3043	0.2222	0.5167	0.2578	0.3704	0.0135836	0.5167	0.288675	0.228025	-0.993605	5	6	2	6	4
47059	chr2	98330273	98330348	*	76	4	0.00299826	Chi_16.0156_4df	-324	on_intron	98279941-98281334	50333	-	ZAP70	98330023-98356325	0.3125	0.2683	0.4889	0.1538	0.3077	0.0135342	0.4889	0.260575	0.228325	-0.917257	5	6	2	6	4
170282	chr8	141598870	141598946	*	77	5	4.23807e-06	Chi_30.3071_4df	-46847	on_intron	141644430-141646514	47569	-	EIF2C2	141541264-141645718	0.5	0.5556	0.7875	0.4	0.6825	6.29366e-05	0.7875	0.534525	0.252975	-0.901458	5	6	2	6	4
154074	chr7	150437278	150437386	*	109	5	4.01426e-06	Chi_30.4227_4df	-18044	on_intron	150417415-150418018	19864	-	GIMAP5	150419341-150447121	0.2368	0.2885	0.5417	0.1838	0.44	6.03266e-05	0.5417	0.287275	0.254425	-0.921232	5	6	2	6	4
365261	chr19	50173297	50173391	*	95	3	0.0101603	Chi_13.2401_4df	-4991	on_intron	50167691-50168198	5607	-	BCL2L12	50168399-50177172	0.7568	0.6452	1	0.6667	0.7797	0.0337273	1	0.7121	0.2879	-0.984458	5	6	2	6	4
109693	chr5	138943376	138943442	*	67	4	4.62389e-09	Chi_44.6846_4df	-37425	on_intron	138897461-138897975	45916	-	UBE2D2	138906016-139008018	0.2143	0.3016	0.5556	0.1429	0.3725	1.66956e-07	0.5556	0.257825	0.297775	-0.902183	5	6	2	6	4
356165	chr19	21265165	21265267	*	103	8	8.31796e-10	Chi_48.2631_4df	-295	on_intron	21135321-21136125	129845	-	ZNF714	21264971-21301990	0.1709	0.0685	0.4943	0.1961	0.2526	3.67895e-08	0.4943	0.172025	0.322275	-0.938845	5	6	2	6	4
26522	chr1	167486978	167487078	*	101	7	7.77156e-16	Chi_81.8573_4df	-868	on_intron	167522470-167523070	35993	-	CD247	167399877-167487847	0.3106	0.2024	0.6458	0.251	0.4931	3.21103e-13	0.6458	0.314275	0.331525	-0.983636	5	6	2	6	4
311174	chr17	7759100	7759208	*	109	5	5.97952e-06	Chi_29.5726_4df	-823	on_exon	7756573-7757652	2528	CpGI_shore	TMEM88	7758384-7759415	0.791	0.95	0.5312	0.8174	0.7885	8.37671e-05	0.5312	0.836725	-0.305525	0.921133	5	6	2	6	4
311173	chr17	7758979	7759099	*	121	6	0.0063182	Chi_14.3281_4df	-714	on_exon	7756573-7757652	2407	CpGI_shore	TMEM88	7758384-7759415	0.7158	0.7476	0.5195	0.746	0.6739	0.0238364	0.5195	0.720825	-0.201325	0.980017	5	6	2	6	4
307184	chr17	263170	263225	*	56	5	0.00133685	Chi_17.8222_4df	-3106	on_exon	259755-260381	3416	CpGI_shelf	C17orf97	260118-264367	0.4719	0.44	0.3028	0.5359	0.4103	0.00728361	0.3028	0.464525	-0.161725	0.905613	5	6	2	6	4
228161	chr11	94278767	94278814	*	48	4	7.31348e-12	Chi_58.0880_4df	-1796	on_exon	94276895-94278913	1873	CpGI_core	FUT4	94277017-94283063	0.7121	0.8039	0.4368	0.8585	0.7238	5.79415e-10	0.4368	0.774575	-0.337775	0.958092	5	6	2	6	4
196877	chr10	27702848	27702888	*	41	4	6.04063e-05	Chi_24.6047_4df	-448	on_exon	27702369-27703378	491	CpGI_core	PTCHD3	27687116-27703297	0.4815	0.5	0.1556	0.5595	0.4167	0.000588047	0.1556	0.489425	-0.333825	0.967355	5	6	2	6	4
162556	chr8	38831702	38831831	*	130	7	8.45617e-07	Chi_33.7322_4df	-147	on_exon	38831593-38832353	110	CpGI_core	HTRA4	38831683-38846181	0.5667	0.5128	0.2333	0.6381	0.359	1.60756e-05	0.2333	0.51915	-0.28585	0.926042	5	6	2	6	4
388709	chr22	17600637	17600700	*	64	8	3.54516e-12	Chi_59.5853_4df	-1619	on_exon	17600564-17602611	1912	CpGI_core	CECR6	17597189-17602257	0.45	0.4082	0.1849	0.4728	0.3919	3.13201e-10	0.1849	0.430725	-0.245825	0.909632	5	6	2	6	4
392203	chr22	29709554	29709599	*	46	6	0.00161372	Chi_17.4030_4df	-2190	on_exon	29709282-29712062	2464	CpGI_core	RASL10A	29708922-29711745	0.4074	0.2947	0.5467	0.3173	0.4945	0.00843175	0.5467	0.378475	0.168225	-0.955469	5	6	2	6	4
272822	chr14	105936187	105936237	*	51	4	1.69448e-08	Chi_41.9672_4df	-50079	on_exon	105886014-105886808	50174	-	MTA1	105886157-105937066	0.7111	0.7407	0.3763	0.7455	0.625	5.25256e-07	0.3763	0.705575	-0.329275	0.97527	5	6	2	6	4
350237	chr19	10445762	10445809	*	48	6	6.55312e-06	Chi_29.3770_4df	-4582	on_exon	10463627-10464378	18570	-	ICAM3	10444454-10450345	0.8143	0.8118	0.5652	0.7934	0.7641	9.04441e-05	0.5652	0.7959	-0.2307	0.916891	5	6	2	6	4
413394	chrX	149936707	149936815	*	109	4	0.0078777	Chi_13.8242_4df	-130581	on_exon	150066793-150068172	131358	-	CD99L2	149934810-150067289	0.7755	0.7966	0.5636	0.8182	0.7821	0.0280215	0.5636	0.7931	-0.2295	0.914671	5	6	2	6	4
221126	chr11	62369919	62370006	*	88	12	2.77223e-12	Chi_60.0938_4df	-10317	on_exon	62379639-62380556	10551	-	EML3	62369690-62380237	0.2773	0.3052	0.0791	0.3366	0.2944	2.53469e-10	0.0791	0.303375	-0.224275	0.913225	5	6	2	6	4
193465	chr10	1405435	1405477	*	43	8	8.62695e-10	Chi_48.1871_4df	-374234	on_exon	1778785-1780018	374542	-	ADARB2	1228073-1779670	0.625	0.6905	0.4619	0.7253	0.6735	3.78993e-08	0.4619	0.678575	-0.216675	0.905929	5	6	2	6	4
400605	chr22	50616759	50616816	*	58	3	0.0129742	Chi_12.6757_4df	-7655	on_exon	50607824-50609627	8936	-	PANX2	50609160-50618723	0.5833	0.6863	0.4423	0.7429	0.6071	0.0400767	0.4423	0.6549	-0.2126	0.940691	5	6	2	6	4
198693	chr10	45467053	45467098	*	46	3	0.00133161	Chi_17.8309_4df	-7204	on_exon	45496276-45496786	29689	-	C10orf10	45466429-45474258	0.9231	0.8864	0.6579	0.9041	0.7321	0.00725946	0.6579	0.861425	-0.203525	0.915978	5	6	2	6	4
198330	chr10	43698757	43698833	*	77	5	0.00499292	Chi_14.8635_4df	-63609	on_exon	43761924-43762939	64107	-	RASGEF1A	43689983-43762367	0.5667	0.5833	0.3942	0.6455	0.5667	0.0199356	0.3942	0.59055	-0.19635	0.928967	5	6	2	6	4
216731	chr11	16812592	16812645	*	54	6	9.10413e-06	Chi_28.6741_4df	-223397	on_exon	17034844-17036404	223760	-	PLEKHA7	16799842-17035990	0.687	0.7545	0.5	0.724	0.615	0.000120555	0.5	0.695125	-0.195125	0.993454	5	6	2	6	4
63588	chr3	9822135	9822209	*	75	7	5.80195e-05	Chi_24.6919_4df	-12559	on_exon	9833993-9834985	12777	-	TADA3	9821544-9834695	0.6111	0.558	0.3958	0.642	0.5278	0.000568713	0.3958	0.584725	-0.188925	0.905259	5	6	2	6	4
363909	chr19	48205676	48205716	*	41	6	1.27014e-06	Chi_32.8697_4df	-94262	on_exon	48111307-48113685	94370	-	GLTSCR1	48111453-48206534	0.9364	0.8889	0.7159	0.9253	0.8468	2.27545e-05	0.7159	0.89935	-0.18345	0.912678	5	6	2	6	4
325846	chr17	73824089	73824136	*	48	5	3.96711e-05	Chi_25.5128_4df	-16708	on_exon	73851261-73852222	28087	-	UNC13D	73823310-73840798	0.4545	0.54	0.2578	0.445	0.3205	0.00041525	0.2578	0.44	-0.1822	0.923183	5	6	2	6	4
272823	chr14	105936238	105936292	*	55	7	2.32261e-08	Chi_41.3063_4df	-50134	on_exon	105886014-105886808	50225	-	MTA1	105886157-105937066	0.8348	0.8	0.6343	0.8652	0.7633	6.95525e-07	0.6343	0.815825	-0.181525	0.929699	5	6	2	6	4
157948	chr8	1951101	1951158	*	58	11	1.07692e-13	Chi_66.8052_4df	-29113	on_exon	1921560-1922872	29542	-	KBTBD11	1922044-1955102	0.5516	0.6092	0.426	0.6998	0.5392	1.54174e-11	0.426	0.59995	-0.17395	0.92611	5	6	2	6	4
239161	chr12	52994990	52995126	*	137	16	4.5608e-06	Chi_30.1506_4df	-331	on_exon	53107861-53108471	113346	-	KRT72	52979373-52995322	0.5611	0.6013	0.3787	0.5781	0.4626	6.67275e-05	0.3787	0.550775	-0.172075	0.981592	5	6	2	6	4
11586	chr1	26136243	26136288	*	46	6	0.00183256	Chi_17.1192_4df	-9620	on_exon	26126442-26127107	9802	-	SEPN1	26126667-26144713	0.6429	0.6824	0.4841	0.6923	0.5976	0.00927245	0.4841	0.6538	-0.1697	0.997164	5	6	2	6	4
103604	chr5	54275155	54275197	*	43	4	0.000279078	Chi_21.2766_4df	-6335	on_exon	54468784-54469324	194128	-	ESM1	54273692-54281491	0.9123	0.9167	0.7544	0.956	0.875	0.00209652	0.7544	0.915	-0.1606	0.966407	5	6	2	6	4
351576	chr19	12799997	12800073	*	77	4	0.01051	Chi_13.1622_4df	-7459	on_exon	12806943-12807674	7602	-	FBXW9	12799121-12807457	0.84	0.8772	0.7059	0.9016	0.8333	0.0345684	0.7059	0.863025	-0.157125	0.970506	5	6	2	6	4
282570	chr15	85360553	85360612	*	60	12	5.12148e-11	Chi_54.0564_4df	-700	on_exon	85291080-85292363	69474	-	ALPK3	85359911-85416713	0.2183	0.2986	0.0795	0.2612	0.1469	3.19637e-09	0.0795	0.23125	-0.15175	0.975704	5	6	2	6	4
60691	chr2	239009050	239009145	*	96	9	0.000311944	Chi_21.0329_4df	-346	on_exon	238969035-238970012	40016	-	ESPNL	239008798-239041928	0.6796	0.7143	0.5618	0.753	0.7066	0.00228504	0.5618	0.713375	-0.151575	0.907225	5	6	2	6	4
388883	chr22	18027985	18028072	*	88	5	0.000502765	Chi_19.9852_4df	-187234	on_exon	17652165-17652978	375821	-	CECR2	17840837-18033845	0.4875	0.4605	0.6771	0.377	0.5128	0.0033505	0.6771	0.45945	0.21765	-0.952315	5	6	2	6	4
172513	chr8	144810630	144810714	*	85	9	1.17418e-09	Chi_47.5449_4df	-5340	on_exon	144815204-144816518	5805	-	FAM83H	144806103-144815971	0.5249	0.4186	0.7647	0.4479	0.6116	4.99041e-08	0.7647	0.50075	0.26395	-0.996329	5	6	2	6	4
410221	chrX	102565776	102565848	*	73	7	0.00987701	Chi_13.3052_4df	-197	intron_exon_boundary	102565315-102566034	187	CpGI_core	BEX2	102564274-102565974	0.4236	0.4533	0.2583	0.4333	0.4141	0.0330458	0.2583	0.431075	-0.172775	0.932386	5	6	2	6	4
333452	chr18	12030311	12030388	*	78	4	0.000452332	Chi_20.2177_4df	-48960	intron_exon_boundary	11980484-11982142	49828	-	IMPA2	11981427-12030876	0.6984	0.7164	0.4881	0.7723	0.5806	0.00307339	0.4881	0.691925	-0.203825	0.970891	5	6	2	6	4
198685	chr10	45430053	45430122	*	70	3	0.0122607	Chi_12.8066_4df	-23473	intron_exon_boundary	44879715-44882391	550339	-	TMEM72	45406648-45432450	0.8636	0.9118	0.6667	0.86	0.8298	0.0385842	0.6667	0.8663	-0.1996	0.945452	5	6	2	6	4
24914	chr1	155265438	155265499	*	62	9	2.20924e-08	Chi_41.4112_4df	-5786	intron_exon_boundary	155292470-155295433	29935	-	PKLR	155259086-155271225	0.285	0.4236	0.1613	0.3683	0.3023	6.66467e-07	0.1613	0.3448	-0.1835	0.939992	5	6	2	6	4
221129	chr11	62370210	62370350	*	141	18	9.99201e-16	Chi_119.4436_4df	-10026	exon_intron_boundary	62379639-62380556	10207	-	EML3	62369690-62380237	0.6404	0.9087	0.4405	0.769	0.5639	3.36236e-13	0.4405	0.7205	-0.28	0.924195	5	6	2	6	4
52709	chr2	157184499	157184595	*	97	7	8.43021e-06	Chi_28.8386_4df	-14360	exon_intron_boundary	157198069-157199346	14752	-	NR4A2	157180944-157198860	0.6692	0.6571	0.4234	0.7007	0.6385	0.000113053	0.4234	0.666375	-0.242975	0.921587	5	6	2	6	4
367827	chr19	55791858	55791949	*	92	4	0.00214516	Chi_16.7670_4df	108	-	55791275-55791818	-130	CpGI_shore	HSPBP1	55773592-55791751	0.4	0.4833	0.1587	0.4239	0.3605	0.0104422	0.1587	0.416925	-0.258225	0.967144	5	6	2	6	4
408307	chrX	68048001	68048116	*	116	7	0.00233837	Chi_16.5738_4df	725	-	68048660-68050252	-658	CpGI_shore	EFNB1	68048840-68061990	0.3768	0.4333	0.1635	0.3286	0.2875	0.0111572	0.1635	0.35655	-0.19305	0.90729	5	6	2	6	4
57325	chr2	219233608	219233704	*	97	7	0.000826058	Chi_18.8899_4df	13049	-	219232376-219232892	1233	CpGI_shore	SLC11A1	219246752-219261617	0.4936	0.5517	0.3846	0.6172	0.5179	0.00498122	0.3846	0.5451	-0.1605	0.914225	5	6	2	6	4
27623	chr1	180922591	180922645	*	55	4	0.00169194	Chi_17.2974_4df	19051	-	180922916-180923692	-324	CpGI_shore	AL162431.1	180941695-180949868	0.4386	0.3922	0.6889	0.4433	0.4921	0.00875778	0.6889	0.44155	0.24735	-0.953616	5	6	2	6	4
119943	chr6	27795324	27795388	*	65	6	0.0026741	Chi_16.2728_4df	12718	-	27791781-27792217	-3170	CpGI_shelf	HIST1H2AJ	27782112-27782607	0.8163	0.8143	0.6167	0.8716	0.8125	0.0123937	0.6167	0.828675	-0.211975	0.908467	5	6	2	6	4
329163	chr17	79005695	79005741	*	47	6	4.57303e-08	Chi_39.8846_4df	381	-	79008322-79009762	4022	CpGI_shelf	AC127496.3	79003502-79005315	0.9	0.8712	0.7155	0.9419	0.8167	1.24911e-06	0.7155	0.88245	-0.16695	0.936266	5	6	2	6	4
103143	chr5	43038716	43038770	*	55	5	5.92813e-06	Chi_29.5911_4df	26509	-	43042108-43043477	-3391	CpGI_shelf	ZNF131	43065278-43192123	0.1944	0.0625	0.41	0.2065	0.2407	8.319e-05	0.41	0.176025	0.233975	-0.906332	5	6	2	6	4
358927	chr19	36484886	36484941	*	56	6	1.63515e-06	Chi_32.3335_4df	1150	-	36484905-36486852	-18	CpGI_coreshore	SDHAF1	36486090-36487220	0.7448	0.7043	0.5167	0.7635	0.6351	2.82845e-05	0.5167	0.711925	-0.195225	0.936557	5	6	2	6	4
79613	chr3	185544099	185544229	*	131	9	6.56836e-06	Chi_29.3720_4df	1256	-	185541049-185544146	-82	CpGI_coreshore	IGF2BP2	185361527-185542844	0.4066	0.449	0.2143	0.3949	0.2521	9.06161e-05	0.2143	0.37565	-0.16135	0.918105	5	6	2	6	4
407092	chrX	48980142	48980187	*	46	3	0.00173148	Chi_17.2459_4df	-8	-	48979845-48980266	80	CpGI_core	GPKOW	48970334-48980151	0.3462	0.4	0.0278	0.3797	0.2857	0.00890736	0.0278	0.3529	-0.3251	0.97144	5	6	2	6	4
24799	chr1	155098923	155098964	*	42	7	1.14641e-10	Chi_52.3843_4df	973	-	155098435-155100451	489	CpGI_core	EFNA1	155099936-155107333	0.542	0.6733	0.3509	0.717	0.6035	6.40752e-09	0.3509	0.63395	-0.28305	0.927868	5	6	2	6	4
212954	chr11	832495	832579	*	85	6	0.000178811	Chi_22.2488_4df	265	-	829285-833558	3211	CpGI_core	CD151	832843-839831	0.5625	0.5229	0.3	0.57	0.4773	0.00144648	0.3	0.533175	-0.233175	0.930199	5	6	2	6	4
24113	chr1	152161707	152161764	*	58	5	5.56847e-07	Chi_34.6167_4df	30004	-	152161322-152161928	165	CpGI_core	RPTN	152126071-152131704	0.325	0.3333	0.0571	0.3425	0.1327	1.12059e-05	0.0571	0.283375	-0.226275	0.948432	5	6	2	6	4
400622	chr22	50623336	50623418	*	83	13	3.95906e-13	Chi_64.1068_4df	927	-	50623165-50625226	172	CpGI_core	TRABD	50624344-50638027	0.325	0.4487	0.1805	0.4973	0.3194	4.78621e-11	0.1805	0.3976	-0.2171	0.954934	5	6	2	6	4
368649	chr19	57376128	57376256	*	129	6	0.000765557	Chi_19.0581_4df	24033	-	57375843-57376422	167	CpGI_core	ZIM2	57321445-57352096	0.5204	0.5412	0.2947	0.5619	0.4157	0.0046918	0.2947	0.5098	-0.2151	0.987817	5	6	2	6	4
401135	chr22	50985797	50985848	*	52	4	0.00405665	Chi_15.3338_4df	615	-	50984973-50988141	825	CpGI_core	KLHDC7B	50986462-50989451	0.7742	0.8095	0.6282	0.855	0.7333	0.0170231	0.6282	0.793	-0.1648	0.981533	5	6	2	6	4
32257	chr1	227749236	227749296	*	61	5	0.0140614	Chi_12.4891_4df	1941	-	227748424-227749378	813	CpGI_core	ZNF678	227751236-227847594	0.5694	0.6389	0.4536	0.6632	0.5952	0.0424116	0.4536	0.616675	-0.163075	0.941585	5	6	2	6	4
414489	chrX	153606759	153606799	*	41	7	0.00428035	Chi_15.2124_4df	759	-	153606335-153608237	425	CpGI_core	EMD	153607557-153609883	0.4198	0.4679	0.2738	0.4261	0.4028	0.0177513	0.2738	0.42915	-0.15535	0.947366	5	6	2	6	4
410144	chrX	101906122	101906221	*	100	9	0.00878831	Chi_13.5735_4df	74	-	101906002-101907017	121	CpGI_core	GPRASP1	101906294-101914008	0.34	0.3262	0.1897	0.3779	0.3226	0.0303747	0.1897	0.341675	-0.151975	0.910066	5	6	2	6	4
296176	chr16	33965684	33965784	*	101	10	2.55351e-15	Chi_264.9830_4df	3182	-	33961238-33966423	640	CpGI_core	LINC00273	33961052-33962503	0.0563	0.056	0.2394	0.0625	0.1593	6.46117e-13	0.2394	0.083525	0.155875	-0.960929	5	6	2	6	4
412424	chrX	134156539	134156589	*	51	7	2.70333e-05	Chi_26.3391_4df	-19	-	134155997-134156602	14	CpGI_core	FAM127C	134154543-134156559	0.3425	0.2981	0.5517	0.375	0.398	0.000302397	0.5517	0.3534	0.1983	-0.921416	5	6	2	6	4
127938	chr6	112688571	112688686	*	116	15	2.17795e-11	Chi_55.8287_4df	112431	-	112688078-112688758	73	CpGI_core	LAMA4	112429963-112576141	0.5023	0.2905	0.6313	0.3822	0.4829	1.51903e-09	0.6313	0.414475	0.216825	-0.914131	5	6	2	6	4
406559	chrX	47004873	47004925	*	53	8	2.27596e-14	Chi_69.9836_4df	-29	-	47003751-47004987	63	CpGI_core	NDUFB11	47001615-47004903	0.2857	0.3492	0.5714	0.2751	0.4725	4.28652e-12	0.5714	0.345625	0.225775	-0.911977	5	6	2	6	4
412577	chrX	135579192	135579268	*	77	10	6.89915e-12	Chi_58.2084_4df	-29	-	135578961-135580099	232	CpGI_core	HTATSF1	135579238-135594505	0.2781	0.2667	0.6148	0.3019	0.44	5.50599e-10	0.6148	0.321675	0.293125	-0.961876	5	6	2	6	4
36830	chr2	8684306	8684361	*	56	4	2.1472e-11	Chi_55.8583_4df	134615	-	8818293-8819586	-133986	-	ID2	8818975-8824583	0.6533	0.6667	0.35	0.7688	0.6344	1.51375e-09	0.35	0.6808	-0.3308	0.933897	5	6	2	6	4
361889	chr19	44231640	44231743	*	104	4	0.000778589	Chi_19.0208_4df	57139	-	44203559-44203987	-27755	-	PLAUR	44150271-44174502	0.8485	0.8222	0.4848	0.8378	0.7222	0.00474849	0.4848	0.807675	-0.322875	0.947549	5	6	2	6	4
164539	chr8	58055165	58055309	*	145	18	8.88178e-16	Chi_89.3550_4df	148763	-	57905701-57906544	-148764	-	IMPAD1	57870492-57906403	0.475	0.6479	0.2361	0.6218	0.4773	3.36236e-13	0.2361	0.5555	-0.3194	0.974347	5	6	2	6	4
341941	chr19	1172833	1172944	*	112	8	1.21095e-11	Chi_57.0444_4df	32855	-	1205369-1207422	-32535	-	STK11	1205798-1228434	0.7059	0.7708	0.4146	0.7382	0.7077	9.10751e-10	0.4146	0.73065	-0.31605	0.927128	5	6	2	6	4
385879	chr21	44765696	44765777	*	82	7	2.38539e-09	Chi_46.0667_4df	183310	-	44592720-44593643	-172133	-	AP001631.10	44579176-44582387	0.65	0.6429	0.2949	0.6825	0.4322	9.30244e-08	0.2949	0.6019	-0.307	0.9613	5	6	2	6	4
161680	chr8	29230998	29231047	*	50	3	0.00061431	Chi_19.5439_4df	22814	-	29205665-29209847	-21199	-	DUSP4	29190581-29208185	0.55	0.6	0.3077	0.7174	0.5476	0.00393247	0.3077	0.60375	-0.29605	0.936814	5	6	2	6	4
170429	chr8	142119339	142119443	*	105	4	6.09372e-05	Chi_24.5858_4df	7935	-	142010441-142011907	108899	-	DENND3	142127377-142205907	0.7727	0.75	0.4242	0.7167	0.5778	0.000592861	0.4242	0.7043	-0.2801	0.931827	5	6	2	6	4
222094	chr11	64163636	64163739	*	104	4	0.013559	Chi_12.5735_4df	52808	-	64147584-64147996	16053	-	AP003774.4	64216546-64219126	0.2245	0.2564	0	0.3038	0.25	0.0413269	0	0.258675	-0.258675	0.907709	5	6	2	6	4
194785	chr10	10828105	10828156	*	52	3	2.08515e-05	Chi_26.8974_4df	219104	-	10308159-10308589	519947	-	CELF2	11047259-11378666	0.7273	0.675	0.4531	0.8434	0.587	0.000244385	0.4531	0.708175	-0.255075	0.900653	5	6	2	6	4
36974	chr2	9252369	9252445	*	77	5	0.000442266	Chi_20.2671_4df	108428	-	9143128-9144630	-107814	-	MBOAT2	8992820-9143942	0.3235	0.4217	0.125	0.4024	0.3676	0.00301882	0.125	0.3788	-0.2538	0.92222	5	6	2	6	4
332799	chr18	7468841	7468952	*	112	4	0.0074884	Chi_13.9402_4df	351029	-	7116853-7118241	-350710	-	LAMA1	6941743-7117813	0.3226	0.3939	0.0556	0.3084	0.1905	0.02697	0.0556	0.30385	-0.24825	0.959496	5	6	2	6	4
381979	chr20	62685458	62685526	*	69	4	2.1588e-05	Chi_26.8228_4df	4465	-	62679425-62681332	-4193	-	SOX18	62679076-62680994	0.4231	0.3898	0.1134	0.3939	0.22	0.000251482	0.1134	0.3567	-0.2433	0.928959	5	6	2	6	4
15914	chr1	42611567	42611606	*	40	4	0.0044376	Chi_15.1307_4df	7487	-	42500856-42501980	110712	-	GUCA2B	42619092-42621495	0.5167	0.5556	0.2982	0.587	0.5	0.0182589	0.2982	0.539825	-0.241625	0.964372	5	6	2	6	4
347714	chr19	5586310	5586352	*	43	5	1.92283e-05	Chi_27.0715_4df	36799	-	5622249-5623801	-35938	-	SAFB	5623150-5668488	0.5658	0.6575	0.3864	0.7788	0.5055	0.000228312	0.3864	0.6269	-0.2405	0.931983	5	6	2	6	4
406157	chrX	42637246	42637304	*	59	6	5.36082e-07	Chi_34.6971_4df	878164	-	43513678-43514793	-876431	-	MAOA	43515467-43606068	0.6867	0.7	0.4151	0.6514	0.5798	1.08483e-05	0.4151	0.654475	-0.239375	0.9462	5	6	2	6	4
305941	chr16	89043991	89044121	*	131	4	0.00777419	Chi_13.8545_4df	591	-	89068595-89069471	25351	-	CBFA2T3	88941266-89043401	0.4048	0.4	0.1538	0.4769	0.2333	0.0277421	0.1538	0.37875	-0.22495	0.943612	5	6	2	6	4
331935	chr17	81101071	81101190	*	120	10	3.19633e-13	Chi_64.5498_4df	73477	-	81163133-81165249	-62061	-	AC139099.1	81174666-81188573	0.6879	0.8015	0.5273	0.8671	0.6368	3.98211e-11	0.5273	0.748325	-0.221025	0.954914	5	6	2	6	4
108611	chr5	132376197	132376264	*	68	4	0.00042656	Chi_20.3466_4df	13902	-	132361824-132362513	-13750	-	ZCCHC10	132332677-132362296	0.7833	0.7692	0.5733	0.8846	0.7361	0.00293617	0.5733	0.7933	-0.22	0.92136	5	6	2	6	4
304415	chr16	87827605	87827662	*	58	3	0.00986687	Chi_13.3075_4df	28003	-	87799124-87800329	-27332	-	KLHDC4	87741418-87799603	0.8333	0.8409	0.6364	0.8961	0.8289	0.0330214	0.6364	0.8498	-0.2134	0.923428	5	6	2	6	4
176869	chr9	36818278	36818346	*	69	4	0.00902154	Chi_13.5134_4df	330734	-	36487108-36488083	-330262	-	RNF38	36336393-36487545	0.7188	0.6988	0.4815	0.6929	0.6593	0.0309579	0.4815	0.69245	-0.21095	0.908756	5	6	2	6	4
99144	chr5	1137823	1137948	*	126	6	0.000923825	Chi_18.6424_4df	63763	-	1201444-1202138	-63620	-	SLC6A19	1201710-1225232	0.9032	0.9	0.68	0.9107	0.8333	0.0054529	0.68	0.8868	-0.2068	0.961924	5	6	2	6	4
385089	chr21	43198643	43198705	*	63	5	0.00101124	Chi_18.4421_4df	11378	-	43186281-43187436	-11268	-	RIPK4	43159529-43187266	0.4444	0.4286	0.2295	0.4569	0.4	0.00583797	0.2295	0.432475	-0.202975	0.930681	5	6	2	6	4
63778	chr3	10334731	10334778	*	48	4	3.05942e-05	Chi_26.0727_4df	101	-	10362507-10362941	28164	-	GHRL	10327359-10334631	0.4921	0.5595	0.3152	0.6101	0.4079	0.000334996	0.3152	0.5174	-0.2022	0.974878	5	6	2	6	4
327277	chr17	76333668	76333714	*	47	4	0.000365641	Chi_20.6848_4df	59096	-	76309953-76310551	-23162	-	AC087645.1	76257430-76274573	0.75	0.8542	0.551	0.7554	0.6404	0.00259397	0.551	0.75	-0.199	0.942121	5	6	2	6	4
305550	chr16	88837108	88837175	*	68	6	9.36385e-05	Chi_23.6553_4df	33012	-	88868710-88870592	-31601	-	CDT1	88870186-88875665	0.487	0.4571	0.2793	0.5259	0.44	0.000848072	0.2793	0.4775	-0.1982	0.918775	5	6	2	6	4
330361	chr17	79799358	79799410	*	53	6	3.69066e-08	Chi_40.3347_4df	6433	-	79817870-79819705	20296	-	PPP1R27	79791368-79792926	0.8296	0.848	0.6623	0.9474	0.8135	1.0394e-06	0.6623	0.859625	-0.197325	0.926113	5	6	2	6	4
188081	chr9	136441986	136442053	*	68	5	0.00197463	Chi_16.9523_4df	48253	-	136399368-136400274	-41778	-	TMEM8C	136379708-136393734	0.425	0.4405	0.25	0.5	0.4194	0.00981033	0.25	0.446225	-0.196225	0.935817	5	6	2	6	4
367881	chr19	55842666	55842719	*	54	5	2.02491e-06	Chi_31.8793_4df	8503	-	55850496-55851493	-7829	-	SUV420H2	55851221-55859488	0.9271	0.9667	0.7283	0.931	0.871	3.39456e-05	0.7283	0.92395	-0.19565	0.972235	5	6	2	6	4
178461	chr9	81871818	81871941	*	124	6	0.00620542	Chi_14.3692_4df	314748	-	82185480-82188560	-313661	-	TLE4	82186688-82341658	0.3676	0.325	0.125	0.3333	0.25	0.0235251	0.125	0.318975	-0.193975	0.916471	5	6	2	6	4
250084	chr12	132345482	132345527	*	46	3	0.00399305	Chi_15.3695_4df	33670	-	132378878-132380052	-33395	-	ULK1	132379196-132407695	0.6667	0.8095	0.525	0.757	0.6364	0.0168068	0.525	0.7174	-0.1924	0.964385	5	6	2	6	4
331107	chr17	80272329	80272431	*	103	5	0.00167292	Chi_17.3226_4df	44693	-	80291021-80292394	-18691	-	TEX19	80317123-80321652	0.6098	0.6136	0.3947	0.6389	0.4835	0.00867722	0.3947	0.58645	-0.19175	0.96972	5	6	2	6	4
177289	chr9	38687682	38687760	*	79	10	2.22045e-14	Chi_70.0403_4df	67026	-	38619909-38622631	-65128	-	ANKRD18A	38540566-38620657	0.6081	0.6212	0.3908	0.652	0.4173	4.23846e-12	0.3908	0.57465	-0.18385	0.918064	5	6	2	6	4
179641	chr9	94166388	94166491	*	104	5	0.0011195	Chi_18.2165_4df	42194	-	94123794-94124339	-42151	-	AUH	93976097-94124195	0.5238	0.54	0.3646	0.6545	0.4688	0.00630897	0.3646	0.546775	-0.182175	0.921178	5	6	2	6	4
118831	chr6	17580455	17580526	*	72	7	3.36576e-07	Chi_35.6809_4df	20058	-	17600383-17601397	-19927	-	FAM8A1	17600583-17611950	0.3681	0.5588	0.2778	0.5281	0.374	7.17581e-06	0.2778	0.45725	-0.17945	0.912166	5	6	2	6	4
109115	chr5	134818296	134818375	*	80	4	0.00912406	Chi_13.4874_4df	30208	-	134824433-134826496	8122	-	TIFAB	134779908-134788089	0.8627	0.9216	0.6944	0.8509	0.8529	0.0312146	0.6944	0.872025	-0.177625	0.900095	5	6	2	6	4
38177	chr2	16463473	16463533	*	61	3	0.0123685	Chi_12.7863_4df	762020	-	15731793-15732494	-731038	-	NBAS	15307032-15701454	0.7708	0.8036	0.6034	0.8444	0.7	0.0387968	0.6034	0.7797	-0.1763	0.98619	5	6	2	6	4
385427	chr21	43946521	43946638	*	118	5	0.00728981	Chi_14.0016_4df	30058	-	43916279-43916900	-29737	-	RSPH1	43892596-43916464	0.8511	0.9	0.6757	0.8974	0.7561	0.0264277	0.6757	0.85115	-0.17545	0.988294	5	6	2	6	4
26423	chr1	166853269	166853373	*	105	6	0.00185521	Chi_17.0917_4df	7706	-	166844997-166845773	-7599	-	TADA1	166825747-166845564	0.8372	0.7982	0.63	0.8209	0.76	0.00935515	0.63	0.804075	-0.174075	0.913023	5	6	2	6	4
367368	chr19	54893448	54893515	*	68	6	1.45076e-05	Chi_27.6761_4df	11284	-	54926404-54927041	33527	-	LAIR1	54865262-54882165	0.7833	0.8	0.6167	0.875	0.7	0.000180123	0.6167	0.789575	-0.172875	0.956028	5	6	2	6	4
127614	chr6	109611535	109611675	*	141	14	3.07058e-07	Chi_35.8747_4df	150292	-	109761396-109762604	-149860	-	SMPD2	109761966-109765122	0.9256	0.9362	0.7222	0.8929	0.8086	6.64193e-06	0.7222	0.890825	-0.168625	0.937573	5	6	2	6	4
398091	chr22	46457558	46457606	*	49	7	2.66649e-09	Chi_45.8342_4df	7535	-	46449461-46450115	-7490	-	C22orf26	46445358-46450024	0.8158	0.7976	0.6437	0.886	0.7386	1.02276e-07	0.6437	0.8095	-0.1658	0.931221	5	6	2	6	4
99672	chr5	1634502	1634565	*	64	5	0.00884377	Chi_13.5591_4df	110411	-	1523026-1524588	-109976	-	LPCAT1	1456595-1524092	0.3	0.325	0.1532	0.3355	0.3071	0.030505	0.1532	0.3169	-0.1637	0.92611	5	6	2	6	4
149071	chr7	100882140	100882220	*	81	5	0.000342636	Chi_20.8273_4df	40	-	100887561-100888488	6269	-	CLDN15	100875373-100882101	0.8	0.7969	0.65	0.9	0.75	0.00246126	0.65	0.811725	-0.161725	0.915609	5	6	2	6	4
357741	chr19	33740230	33740290	*	61	5	0.00591576	Chi_14.4780_4df	23475	-	33716313-33718283	-22006	-	SLC7A10	33699570-33716756	0.3684	0.4205	0.25	0.4537	0.4	0.0226878	0.25	0.41065	-0.16065	0.918775	5	6	2	6	4
314142	chr17	20799644	20799719	*	76	7	0.00374278	Chi_15.5158_4df	192	-	20887217-20888954	89236	-	CCDC144NL	20739760-20799453	0.5062	0.605	0.3833	0.5682	0.4952	0.0160031	0.3833	0.54365	-0.16035	0.972549	5	6	2	6	4
333206	chr18	10506625	10506664	*	40	5	0.0107572	Chi_13.1086_4df	19210	-	10525842-10526433	-19216	-	NAPG	10525873-10552762	0.8523	0.8269	0.6739	0.8428	0.8036	0.035125	0.6739	0.8314	-0.1575	0.91149	5	6	2	6	4
35241	chr1	247511349	247511468	*	120	15	2.74034e-08	Chi_40.9594_4df	16202	-	247494250-247495840	-15627	-	ZNF496	247460714-247495148	0.3014	0.3161	0.1659	0.4245	0.25	7.99351e-07	0.1659	0.323	-0.1571	0.908602	5	6	2	6	4
116172	chr6	365862	365932	*	71	3	0.00434457	Chi_15.1787_4df	25808	-	391189-393802	-25326	-	IRF4	391739-411447	0.8438	0.9	0.7286	0.925	0.871	0.0179553	0.7286	0.88495	-0.15635	0.931439	5	6	2	6	4
207604	chr10	121252815	121252902	*	88	6	0.000566846	Chi_19.7211_4df	157981	-	121410567-121411827	-157751	-	BAG3	121410882-121437331	0.5667	0.7011	0.4421	0.6337	0.4901	0.00367914	0.4421	0.5979	-0.1558	0.929188	5	6	2	6	4
13334	chr1	32054605	32054656	*	52	8	0.000156388	Chi_22.5407_4df	28632	-	32083150-32084069	-28544	-	HCRTR1	32083287-32098119	0.4534	0.4762	0.2938	0.4786	0.3901	0.0012979	0.2938	0.449575	-0.155775	0.992629	5	6	2	6	4
61915	chr2	241580513	241580590	*	78	6	0.00102247	Chi_18.4176_4df	45162	-	241611745-241612770	-31231	-	AC011298.2	241625751-241628539	0.2574	0.302	0.1408	0.3522	0.27	0.00588199	0.1408	0.2954	-0.1546	0.93725	5	6	2	6	4
63505	chr3	9643093	9643183	*	91	5	0.00622833	Chi_14.3608_4df	47608	-	9595186-9595600	-47582	-	LHFPL4	9543481-9595486	0.8533	0.8824	0.7333	0.9518	0.8621	0.0235873	0.7333	0.8874	-0.1541	0.917745	5	6	2	6	4
251720	chr13	20876051	20876096	*	46	5	0.00118219	Chi_18.0955_4df	69518	-	20806017-20806867	-69228	-	GJB6	20796110-20806534	0.3088	0.4545	0.224	0.4127	0.3356	0.0065996	0.224	0.3779	-0.1539	0.9167	5	6	2	6	4
25205	chr1	156211348	156211408	*	61	4	0.00667179	Chi_14.2040_4df	346	-	156186238-156186647	25111	-	BGLAP	156211753-156213112	0.8267	0.8723	0.7025	0.8864	0.84	0.0248009	0.7025	0.85635	-0.15385	0.947975	5	6	2	6	4
193201	chr10	743241	743311	*	71	7	0.00276304	Chi_16.1993_4df	291028	-	1033791-1034615	-290549	-	GTPBP4	1034338-1065876	0.5889	0.5556	0.7667	0.6327	0.6566	0.0127133	0.7667	0.60845	0.15825	-0.902679	5	6	2	6	4
143211	chr7	52341729	52341787	*	59	5	0.000941955	Chi_18.5993_4df	761549	-	53103276-53103959	-761546	-	POM121L12	53103335-53104617	0.7217	0.6389	0.88	0.7152	0.8077	0.00553788	0.88	0.720875	0.159125	-0.945594	5	6	2	6	4
206133	chr10	106390432	106390536	*	105	5	0.0167721	Chi_12.0792_4df	292271	-	106097596-106099037	-291498	-	ITPRIP	106071894-106098162	0.75	0.5893	0.8438	0.6438	0.7381	0.048058	0.8438	0.6803	0.1635	-0.921242	5	6	2	6	4
110137	chr5	140614130	140614211	*	82	3	0.00872924	Chi_13.5890_4df	10937	-	140620865-140621698	-6734	-	PCDHB15	140625147-140627799	0.1702	0.087	0.2909	0.075	0.1724	0.0302029	0.2909	0.12615	0.16475	-0.975479	5	6	2	6	4
133745	chr6	170403979	170404085	*	107	7	0.00676727	Chi_14.1715_4df	252325	-	170151352-170152310	-251774	-	TCTE3	170140210-170151655	0.6182	0.619	0.8091	0.627	0.7	0.0250471	0.8091	0.64105	0.16805	-0.962534	5	6	2	6	4
141841	chr7	39873543	39873648	*	106	9	0.00171098	Chi_17.2724_4df	115989	-	39988923-39991612	-115379	-	CDK13	39989636-40136733	0.3333	0.3875	0.5446	0.3174	0.4479	0.00882694	0.5446	0.371525	0.173075	-0.908908	5	6	2	6	4
301876	chr16	81437709	81437806	*	98	4	0.010175	Chi_13.2368_4df	40970	-	81477778-81479350	-40068	-	CMIP	81478775-81745367	0.5902	0.5978	0.7703	0.5	0.6951	0.0337557	0.7703	0.595775	0.174525	-0.927341	5	6	2	6	4
387475	chr21	46728415	46728497	*	83	4	0.0171109	Chi_12.0325_4df	20603	-	46706692-46708751	-19745	-	POFUT2	46683843-46707813	0.3125	0.2281	0.4583	0.246	0.3426	0.0487461	0.4583	0.2823	0.176	-0.992001	5	6	2	6	4
411867	chrX	129066639	129066731	*	93	16	3.31606e-10	Chi_50.1771_4df	48353	-	129113743-129118690	-47103	-	BCORL1	129115083-129192058	0.3993	0.4444	0.6	0.348	0.4665	1.64999e-08	0.6	0.41455	0.18545	-0.90191	5	6	2	6	4
71517	chr3	77978712	77978753	*	42	4	0.00579335	Chi_14.5256_4df	2143979	-	75834255-75834761	-2143991	-	ZNF717	75758794-75834734	0.6667	0.6429	0.8571	0.5914	0.7692	0.0223576	0.8571	0.66755	0.18955	-0.974148	5	6	2	6	4
135639	chr7	1340321	1340400	*	80	3	0.0172477	Chi_12.0140_4df	139927	-	1263497-1264390	-76009	-	ZFAND2A	1191707-1200395	0.68	0.6053	0.8542	0.5652	0.7593	0.0490744	0.8542	0.65245	0.20175	-0.97952	5	6	2	6	4
270086	chr14	101660701	101660772	*	72	3	0.000300453	Chi_21.1151_4df	309518	-	101531644-101532384	-128387	-	RTL1	101346992-101351184	0.7381	0.6579	0.9091	0.6176	0.8108	0.00222081	0.9091	0.7061	0.203	-0.979084	5	6	2	6	4
331612	chr17	80840757	80840858	*	102	11	7.30827e-12	Chi_58.0893_4df	42827	-	80806690-80807217	-33640	-	ZNF750	80787311-80797931	0.2189	0.2455	0.4333	0.1476	0.2692	5.79415e-10	0.4333	0.2203	0.213	-0.919874	5	6	2	6	4
28735	chr1	200842079	200842196	*	118	7	9.77035e-05	Chi_23.5632_4df	-112	-	200707850-200708948	134230	-	GPR25	200842083-200843306	0.6667	0.6232	0.8737	0.5917	0.747	0.000878008	0.8737	0.65715	0.21655	-0.994245	5	6	2	6	4
411997	chrX	129299533	129299622	*	90	9	3.29647e-09	Chi_45.3914_4df	6002	-	129304947-129306427	-5413	-	RAB33A	129305623-129318844	0.4205	0.3603	0.6131	0.3085	0.4891	1.23536e-07	0.6131	0.3946	0.2185	-0.985309	5	6	2	6	4
99123	chr5	1119000	1119041	*	42	4	0.00432874	Chi_15.1870_4df	6829	-	1111397-1112388	-6652	-	SLC12A7	1050499-1112172	0.5079	0.3467	0.6552	0.4043	0.4744	0.017908	0.6552	0.433325	0.221875	-0.934882	5	6	2	6	4
397681	chr22	45680272	45680344	*	73	5	0.0136669	Chi_12.5552_4df	520	-	45664331-45665378	15942	-	UPK3A	45680863-45691755	0.65	0.5455	0.875	0.6806	0.7143	0.0415557	0.875	0.6476	0.2274	-0.907263	5	6	2	6	4
411317	chrX	119021963	119022029	*	67	6	8.74952e-06	Chi_28.7591_4df	16173	-	119005252-119006779	-15249	-	RNF113A	119004497-119005791	0.5	0.4771	0.7579	0.475	0.6345	0.000116569	0.7579	0.52165	0.23625	-0.981865	5	6	2	6	4
234941	chr12	9217661	9217701	*	41	5	0.000191555	Chi_22.0987_4df	115111	-	9102151-9102803	-114897	-	M6PR	9092959-9102551	0.5	0.3611	0.65	0.3542	0.4265	0.00153173	0.65	0.41045	0.23955	-0.909814	5	6	2	6	4
158647	chr8	9030525	9030630	*	106	4	0.0071699	Chi_14.0395_4df	21442	-	9008059-9009353	-21276	-	PPP1R3B	8993765-9009084	0.629	0.5897	0.9091	0.6515	0.7966	0.0261343	0.9091	0.6667	0.2424	-0.952725	5	6	2	6	4
46702	chr2	96820122	96820163	*	42	3	0.0130477	Chi_12.6626_4df	8944	-	96810444-96811454	-8708	-	DUSP2	96808905-96811179	0.7609	0.6667	0.9545	0.5974	0.7609	0.0402396	0.9545	0.696475	0.258025	-0.96053	5	6	2	6	4
314143	chr17	20799775	20799865	*	91	8	1.37167e-09	Chi_47.2208_4df	323	-	20887217-20888954	89090	-	CCDC144NL	20739760-20799453	0.6012	0.4874	0.8085	0.5139	0.5873	5.73273e-08	0.8085	0.54745	0.26105	-0.961355	5	6	2	6	4
192400	chr9	140285063	140285152	*	90	4	0.00149975	Chi_17.5662_4df	32651	-	140317161-140318663	-32097	-	NOXA1	140317802-140328858	0.4615	0.3333	0.7027	0.3488	0.4865	0.00796896	0.7027	0.407525	0.295175	-0.98757	5	6	2	6	4
85662	chr4	7256588	7256630	*	43	2	0.00272151	Chi_16.2333_4df	186665	-	7069099-7070402	-186227	-	GRPEL1	7060633-7069924	0.4348	0.45	0.8333	0.5	0.7429	0.0125647	0.8333	0.531925	0.301375	-0.903631	5	6	2	6	4
165116	chr8	66843227	66843287	*	61	3	0.00195007	Chi_16.9803_4df	90509	-	66753590-66754950	89638	-	DNAJC5B	66933795-67012751	0.2432	0.2353	0.6053	0.2935	0.3291	0.00972086	0.6053	0.275275	0.330025	-0.914859	5	6	2	6	4
44889	chr2	74213622	74213719	*	98	6	5.55112e-16	Chi_103.2358_4df	16122	-	74229478-74229996	-15855	-	TET3	74229840-74329698	0.2095	0.287	0.5917	0.1036	0.3889	3.10618e-13	0.5917	0.24725	0.34445	-0.915812	5	6	2	6	4

## Sheet: Control_correlation with P2
names	seqnames	start	end	strand	Len	CpGs	Pr	Test	Enddist	Overlap	CpGIs_range	CpGIs_dist	CpGI_relation	GeneID	C12A	C12B	C12C	C12D	C12E	qvalue	Relapse_One	Recover_One	Diff_One	Relapse_Two	Recovery_Two	Diff_Two	Correlation_One	Correlation_Two
121819	chr19	6362839	6362956	*	118	6	4.41683e-06	Chi_30.2190_4df	-1492	on_intron	6361443-6362014	1397	CpGI_shore	CLPP	0.3412	0.3684	0	0.2982	0.2	9.95376e-05	0.1842	0.2798	-0.0956	0	0.30195	-0.30195	0.290541	0.949628	7	-3	-2	7	7	5	6	2	6	4
157079	chr13	114776413	114776521	*	109	8	2.54479e-06	Chi_31.3933_4df	-121672	on_intron	114897005-114898516	121996	-	RASA3	0.713	0.7258	0.42	0.75	0.6667	6.33267e-05	0.5729	0.7099	-0.137	0.42	0.713875	-0.293875	0.500736	0.951873	7	-3	-2	7	7	5	6	2	6	4
134861	chrX	49022915	49022968	*	54	4	0.00398677	Chi_15.3731_4df	-3906	on_exon	48979845-48980266	43071	-	MAGIX	0.4762	0.4444	0.1961	0.5312	0.3636	0.0222044	0.32025	0.457	-0.13675	0.1961	0.45385	-0.25775	0.528025	0.950071	7	-3	-2	7	7	5	6	2	6	4
131647	chr7	419548	419599	*	52	5	0.000573204	Chi_19.6965_4df	189992	-	295731-296831	-122767	-	AC145676.2	0.4318	0.4545	0.1667	0.4783	0.3019	0.00521632	0.3106	0.404	-0.0934	0.1667	0.416625	-0.249925	0.337067	0.985783	7	-3	-2	7	7	5	6	2	6	4
144641	chr20	55754636	55754721	*	86	5	0.000851866	Chi_18.8219_4df	-87048	on_intron	55839288-55842176	87456	-	BMP7	0.5238	0.49	0.2727	0.6562	0.4186	0.0071011	0.38135	0.532867	-0.151517	0.2727	0.52215	-0.24945	0.550337	0.905007	7	-3	-2	7	7	5	6	2	6	4
170180	chr2	203501715	203501779	*	65	5	8.98948e-06	Chi_28.7012_4df	-1877	on_intron	203499403-203500744	2313	CpGI_shore	FAM117B	0.7619	0.7059	0.4737	0.8095	0.5957	0.000180341	0.5898	0.722367	-0.132567	0.4737	0.71825	-0.24455	0.494215	0.924417	7	-3	-2	7	7	5	6	2	6	4
147145	chr1	86969354	86969404	*	51	4	0.000227436	Chi_21.7240_4df	43358	-	86861567-86862083	107788	-	CLCA4	0.7361	0.8333	0.463	0.6818	0.5778	0.00250803	0.64815	0.665233	-0.0170833	0.463	0.70725	-0.24425	0.00321693	0.903528	7	-3	-2	7	7	5	6	2	6	4
138744	chr11	64635774	64635882	*	109	7	0.00015069	Chi_22.6215_4df	-19993	on_intron	64662463-64662880	26999	-	EHD1	0.4583	0.5606	0.2812	0.5882	0.4778	0.00178793	0.4209	0.5081	-0.0872	0.2812	0.521225	-0.240025	0.340198	0.960367	7	-3	-2	7	7	5	6	2	6	4
130412	chrX	9983103	9983189	*	87	9	1.50525e-06	Chi_32.5093_4df	414	-	9982514-9984583	590	CpGI_core	WWC3	0.3693	0.3889	0.1453	0.456	0.3185	4.1139e-05	0.2671	0.381267	-0.114167	0.1453	0.383175	-0.237875	0.482345	0.970679	7	-3	-2	7	7	5	6	2	6	4
129816	chr22	23793820	23793881	*	62	4	0.00023668	Chi_21.6369_4df	236443	-	23908323-23909178	-114502	-	RGL4	0.2821	0.3188	0.1	0.4444	0.2444	0.00258996	0.2094	0.323633	-0.114233	0.1	0.322425	-0.222425	0.458604	0.928274	7	-3	-2	7	7	5	6	2	6	4
168668	chrX	130902899	130902966	*	68	6	8.89595e-05	Chi_23.7665_4df	254328	-	131156819-131157775	-253919	-	MST4	0.6316	0.7273	0.4842	0.8	0.6548	0.00116652	0.60575	0.695467	-0.0897167	0.4842	0.703425	-0.219225	0.365541	0.934309	7	-3	-2	7	7	5	6	2	6	4
122832	chr10	104233380	104233456	*	77	7	0.000244887	Chi_21.5624_4df	-12306	on_exon	104210096-104210985	23285	-	TMEM180	0.3155	0.3438	0.0889	0.3158	0.2208	0.00265762	0.21635	0.284033	-0.0676833	0.0889	0.298975	-0.210075	0.294461	0.977441	7	-3	-2	7	7	5	6	2	6	4
123167	chr1	1186314	1186389	*	76	4	0.0120601	Chi_12.8447_4df	4213	-	1181757-1182470	-3918	CpGI_shelf	FAM132A	0.2889	0.3922	0.1176	0.3226	0.3	0.0488189	0.2549	0.303833	-0.0489333	0.1176	0.325925	-0.208325	0.198712	0.928584	7	-3	-2	7	7	5	6	2	6	4
133496	chr20	57431037	57431092	*	56	9	3.56023e-07	Chi_35.5622_4df	-16318	on_intron	57267528-57268420	163510	-	GNAS	0.4737	0.5972	0.2857	0.5045	0.3971	1.21759e-05	0.44145	0.458433	-0.0169833	0.2857	0.493125	-0.207425	0.0154799	0.956763	7	-3	-2	7	7	5	6	2	6	4
138519	chr1	234998883	234998970	*	88	6	0.000245723	Chi_21.5550_4df	253613	-	234744277-234747024	-251945	-	IRF2BP2	0.5875	0.5786	0.3243	0.5851	0.375	0.00266213	0.45145	0.515867	-0.0644167	0.3243	0.53155	-0.20725	0.224758	0.918337	7	-3	-2	7	7	5	6	2	6	4
178591	chr11	116078656	116078720	*	65	4	0.00424279	Chi_15.2323_4df	621703	-	116691950-116692402	-613293	-	APOC3	0.8172	0.9038	0.6377	0.8333	0.7963	0.0231614	0.77075	0.8156	-0.04485	0.6377	0.83765	-0.19995	0.184793	0.94869	7	-3	-2	7	7	5	6	2	6	4
135126	chr11	70289822	70289891	*	70	5	0.00569741	Chi_14.5636_4df	656031	-	69632034-69634710	-655180	-	FGF3	0.5567	0.6042	0.3478	0.5357	0.4811	0.0286792	0.476	0.5245	-0.0485	0.3478	0.544425	-0.196625	0.206868	0.949759	7	-3	-2	7	7	5	6	2	6	4
130750	chrX	153744507	153744549	*	43	5	2.45239e-05	Chi_26.5486_4df	-58	on_exon	153744212-153744831	283	CpGI_core	FAM3A	0.3065	0.4659	0.175	0.4621	0.25	0.000413766	0.32045	0.339533	-0.0190833	0.175	0.371125	-0.196125	0.0267287	0.943765	7	-3	-2	7	7	5	6	2	6	4
161651	chr11	122709729	122709799	*	71	5	0.00260519	Chi_16.3314_4df	-590	on_intron	122526279-122527479	183451	-	CRTAM	0.7544	0.8571	0.5875	0.775	0.7353	0.0162554	0.7223	0.7549	-0.0326	0.5875	0.78045	-0.19295	0.115862	0.942313	7	-3	-2	7	7	5	6	2	6	4
240672	chr18	76296189	76296267	*	79	5	0.000569459	Chi_19.7110_4df	444009	-	76732971-76741362	-436781	-	SALL3	0.9444	0.9286	0.7333	0.9259	0.8833	0.00518597	0.83095	0.917867	-0.0869167	0.7333	0.92055	-0.18725	0.493574	0.925736	7	-3	-2	7	7	5	6	2	6	4
142337	chr20	3146165	3146239	*	75	6	0.000277105	Chi_21.2922_4df	-8026	on_exon	3153638-3155076	8838	-	RP5-1187M17.10	0.6568	0.6	0.4207	0.632	0.5398	0.00291755	0.51035	0.609533	-0.0991833	0.4207	0.60715	-0.18645	0.529855	0.903926	7	-3	-2	7	7	5	6	2	6	4
160995	chr1	2811112	2811192	*	81	7	0.000460583	Chi_20.1779_4df	126855	-	2827786-2828294	-16673	-	ACTRT2	0.7969	0.7652	0.5766	0.7718	0.7097	0.00440196	0.6709	0.759467	-0.0885667	0.5766	0.7609	-0.1843	0.496599	0.922524	7	-3	-2	7	7	5	6	2	6	4
198420	chr16	86370889	86371002	*	114	6	0.00526192	Chi_14.7443_4df	-8395	intron_exon_boundary	86528272-86529013	158012	-	AC092327.1	0.7703	0.8641	0.6429	0.875	0.7667	0.0271661	0.7535	0.804	-0.0505	0.6429	0.819025	-0.176125	0.238024	0.975069	7	-3	-2	7	7	5	6	2	6	4
166557	chr4	184480144	184480256	*	113	7	0.00263301	Chi_16.3076_4df	100165	-	184579922-184580644	-99777	-	C4orf41	0.7342	0.8696	0.5962	0.7973	0.678	0.0163805	0.7329	0.7365	-0.0036	0.5962	0.769775	-0.173575	-0.043468	0.949494	7	-3	-2	7	7	5	6	2	6	4
121240	chr14	105640967	105641023	*	57	8	2.17845e-09	Chi_46.2561_4df	-6692	on_intron	105647264-105648043	7021	-	NUDT14	0.1531	0.175	0	0.2865	0.0694	1.58633e-07	0.0875	0.169667	-0.0821667	0	0.171	-0.171	0.373975	0.913728	7	-3	-2	7	7	5	6	2	6	4
127033	chr6	25882434	25882558	*	125	13	0.00134689	Chi_17.8055_4df	-79	-	25992182-25993164	110607	-	SLC17A3	0.3784	0.4438	0.2197	0.395	0.34	0.0100256	0.33175	0.371133	-0.0393833	0.2197	0.3893	-0.1696	0.191121	0.973222	7	-3	-2	7	7	5	6	2	6	4
118674	chr19	36246626	36246672	*	47	10	4.85546e-09	Chi_44.5825_4df	-1303	on_intron	36246329-36247982	1311	CpGI_core	HSPB6	0.1835	0.1516	0.0058	0.2419	0.1238	3.15081e-07	0.0787	0.183067	-0.104367	0.0058	0.1752	-0.1694	0.611376	0.912667	7	-3	-2	7	7	5	6	2	6	4
118217	chr1	23750324	23750408	*	85	8	0.00392243	Chi_15.4099_4df	-60425	-	23809978-23811355	60948	-	ASAP3	0.2603	0.2782	0.0769	0.2342	0.1966	0.02194	0.17755	0.230367	-0.0528167	0.0769	0.242325	-0.165425	0.300123	0.939372	7	-3	-2	7	7	5	6	2	6	4
121646	chr22	22306387	22306505	*	119	8	0.00242393	Chi_16.4932_4df	-821	on_intron	22306555-22307402	898	CpGI_shore	PPM1F	0.3205	0.4	0.1562	0.2949	0.2576	0.015421	0.2781	0.291	-0.0129	0.1562	0.31825	-0.16205	0.013501	0.903773	7	-3	-2	7	7	5	6	2	6	4
137445	chr6	30079222	30079287	*	66	8	7.45683e-05	Chi_24.1489_4df	-1660	on_intron	30095174-30095610	16324	-	TRIM31	0.5	0.619	0.35	0.5714	0.3571	0.00101134	0.4845	0.476167	0.00833333	0.35	0.511875	-0.161875	-0.0897656	0.904924	7	-3	-2	7	7	5	6	2	6	4
264289	chr20	61088496	61088603	*	108	5	0.0109336	Chi_13.0711_4df	37471	-	61049299-61051897	-36705	-	GATA5	0.8714	0.9355	0.75	0.9434	0.8961	0.0455934	0.84275	0.903633	-0.0608833	0.75	0.9116	-0.1616	0.369587	0.941274	7	-3	-2	7	7	5	6	2	6	4
126910	chrX	119384461	119384571	*	111	11	0.00178269	Chi_17.1808_4df	40	-	119384370-119385058	92	CpGI_core	RHOXF2	0.3295	0.3778	0.1944	0.3922	0.3175	0.0122967	0.2861	0.3464	-0.0603	0.1944	0.35425	-0.15985	0.365626	0.982981	7	-3	-2	7	7	5	6	2	6	4
147669	chr16	50583405	50583463	*	59	8	0.00168537	Chi_17.3061_4df	-1221	on_exon	50581476-50583465	1930	CpGI_core	NKD1	0.6048	0.6837	0.4857	0.6857	0.6071	0.0118514	0.5847	0.632533	-0.0478333	0.4857	0.645325	-0.159625	0.262392	0.974857	7	-3	-2	7	7	5	6	2	6	4
233054	chr22	20066939	20067006	*	68	6	0.00392525	Chi_15.4082_4df	750	-	20067211-20068202	-271	CpGI_shore	DGCR8	0.85	0.9455	0.7273	0.9192	0.8095	0.0219487	0.8364	0.859567	-0.0231667	0.7273	0.88105	-0.15375	0.0849431	0.980253	7	-3	-2	7	7	5	6	2	6	4
124590	chrX	117479529	117479640	*	112	8	0.00569285	Chi_14.5654_4df	397	-	117479566-117480488	-36	CpGI_coreshore	WDR44	0.3627	0.3333	0.1818	0.3492	0.2961	0.0286658	0.25755	0.336	-0.07845	0.1818	0.335325	-0.153525	0.53721	0.920942	7	-3	-2	7	7	5	6	2	6	4
91228	chr2	43398070	43398153	*	84	7	3.295e-05	Chi_25.9129_4df	-425114	on_intron	43822929-43823370	425218	-	THADA	0.0769	0.064	0.2171	0.0385	0.087	0.000523146	0.14055	0.0674667	0.0730833	0.2171	0.0666	0.1505	-0.520256	-0.948137	7	-3	-2	7	7	5	6	2	6	4
120584	chrX	72434512	72434588	*	77	8	0.000163011	Chi_22.4504_4df	-171	on_exon	72667158-72667590	233003	-	NAP1L2	0.3442	0.3512	0.5027	0.2754	0.4375	0.00190876	0.42695	0.352367	0.0745833	0.5027	0.352075	0.150625	-0.419097	-0.935359	7	-3	-2	7	7	5	6	2	6	4
146098	chr19	49000816	49000863	*	48	5	0.000495447	Chi_20.0175_4df	-15629	on_exon	49016690-49017207	16345	-	LMTK3	0.7754	0.6719	0.8981	0.6667	0.8718	0.00468037	0.785	0.7713	0.0137	0.8981	0.74645	0.15165	-0.0190778	-0.930208	7	-3	-2	7	7	5	6	2	6	4
135450	chrX	154871212	154871337	*	126	7	2.04949e-06	Chi_31.8536_4df	126138	-	154842113-154842719	29100	-	SPRY3	0.6695	0.523	0.7487	0.5408	0.6449	5.30351e-05	0.63585	0.6184	0.01745	0.7487	0.59455	0.15415	-0.0440044	-0.918446	7	-3	-2	7	7	5	6	2	6	4
118877	chr1	27902509	27902627	*	119	13	0.000397645	Chi_20.5007_4df	-28432	on_intron	27941866-27942324	39698	-	AHDC1	0.219	0.2079	0.3868	0.246	0.2566	0.00391122	0.29735	0.240533	0.0568167	0.3868	0.232375	0.154425	-0.372643	-0.908292	7	-3	-2	7	7	5	6	2	6	4
129594	chr4	798611	798736	*	126	17	9.84014e-05	Chi_23.5477_4df	-21374	on_intron	818647-820970	22235	-	CPLX1	0.4806	0.3985	0.6025	0.4421	0.4695	0.00126477	0.5005	0.464067	0.0364333	0.6025	0.447675	0.154825	-0.197281	-0.940199	7	-3	-2	7	7	5	6	2	6	4
97574	chr20	5484945	5485022	*	78	6	0.000889273	Chi_18.7268_4df	187568	-	5296267-5297798	-187223	-	PROKR2	0.1077	0.0692	0.2429	0.0545	0.1176	0.00734518	0.15605	0.0932667	0.0627833	0.2429	0.08725	0.15565	-0.405386	-0.976111	7	-3	-2	7	7	5	6	2	6	4
102808	chr9	139880443	139880517	*	75	15	7.31637e-14	Chi_67.5832_4df	-4160	on_intron	139872238-139873513	8206	-	LCNL1	0.1463	0.0593	0.2782	0.0753	0.2086	2.25807e-11	0.16875	0.1434	0.02535	0.2782	0.122375	0.155825	-0.0938651	-0.980163	7	-3	-2	7	7	5	6	2	6	4
105429	chr11	1412498	1412570	*	73	5	0.00646582	Chi_14.2755_4df	-1440	on_intron	1410120-1412346	2379	CpGI_shore	BRSK2	0.087	0.1364	0.28	0.0889	0.1842	0.0314141	0.2082	0.120033	0.0881667	0.28	0.124125	0.155875	-0.556877	-0.908093	7	-3	-2	7	7	5	6	2	6	4
164720	chr10	73570250	73570324	*	75	8	0.000148414	Chi_22.6547_4df	-413632	on_intron	73156165-73157954	414086	-	CDH23	0.7931	0.7381	0.9405	0.7891	0.8058	0.00176589	0.8393	0.796	0.0433	0.9405	0.781525	0.158975	-0.248693	-0.935192	7	-3	-2	7	7	5	6	2	6	4
89388	chr20	31351143	31351214	*	72	5	0.000165048	Chi_22.4233_4df	-1022	on_intron	31350008-31351263	1136	CpGI_core	DNMT3B	0.1354	0.0196	0.2299	0.0349	0.0938	0.00192763	0.12475	0.0880333	0.0367167	0.2299	0.070925	0.158975	-0.176964	-0.92136	7	-3	-2	7	7	5	6	2	6	4
106562	chr19	13135333	13135409	*	77	12	4.08799e-06	Chi_30.3839_4df	67284	-	13067586-13068619	-66789	-	GADD45GIP1	0.1066	0.1116	0.281	0.0957	0.1732	9.38806e-05	0.1963	0.125167	0.0711333	0.281	0.121775	0.159225	-0.449975	-0.968803	7	-3	-2	7	7	5	6	2	6	4
116422	chr6	149771897	149771963	*	67	12	7.69334e-07	Chi_33.9325_4df	-34299	on_intron	149813277-149813765	41803	-	ZC3H12D	0.2414	0.2392	0.4076	0.2045	0.3065	2.34581e-05	0.3234	0.2508	0.0726	0.4076	0.2479	0.1597	-0.4434	-0.977631	7	-3	-2	7	7	5	6	2	6	4
112846	chrX	135067573	135067629	*	57	10	4.71847e-05	Chi_25.1385_4df	11352	-	135055672-135056705	-10923	-	MMGT1	0.1786	0.1181	0.3149	0.1543	0.1696	0.000695079	0.2165	0.1675	0.049	0.3149	0.15515	0.15975	-0.293817	-0.930685	7	-3	-2	7	7	5	6	2	6	4
127453	chr16	867385	867436	*	52	6	0.000202205	Chi_21.9807_4df	16662	-	850228-850806	-16629	-	GNG13	0.3988	0.3535	0.5896	0.4014	0.5566	0.00227946	0.47155	0.452267	0.0192833	0.5896	0.427575	0.162025	-0.0461786	-0.919935	7	-3	-2	7	7	5	6	2	6	4
119776	chrX	38663831	38663979	*	149	12	0.0121371	Chi_12.8300_4df	-3293	intron_exon_boundary	38420489-38421478	243343	-	MID1IP1	0.3958	0.3429	0.5114	0.2609	0.3964	0.0490091	0.42715	0.351033	0.0761167	0.5114	0.349	0.1624	-0.4114	-0.922779	7	-3	-2	7	7	5	6	2	6	4
96009	chr7	157476680	157476789	*	110	5	0.00412492	Chi_15.2961_4df	-903799	on_intron	158379329-158381221	904433	-	PTPRN2	0.0893	0.1084	0.2791	0.05	0.2128	0.0227151	0.19375	0.117367	0.0763833	0.2791	0.115125	0.163975	-0.396837	-0.938338	7	-3	-2	7	7	5	6	2	6	4
113634	chr17	74553279	74553353	*	75	12	4.16452e-05	Chi_25.4080_4df	500	-	74553221-74554361	59	CpGI_core	AC090699.1	0.1621	0.1429	0.3257	0.1657	0.1714	0.0006281	0.2343	0.1664	0.0679	0.3257	0.160525	0.165175	-0.438419	-0.906312	7	-3	-2	7	7	5	6	2	6	4
114457	chrX	34675463	34675539	*	77	8	5.82077e-05	Chi_24.6849_4df	59	-	34674508-34675727	189	CpGI_core	TMEM47	0.2789	0.2	0.4215	0.1753	0.369	0.00082389	0.31075	0.2744	0.03635	0.4215	0.2558	0.1657	-0.137369	-0.959285	7	-3	-2	7	7	5	6	2	6	4
105709	chr6	170606358	170606435	*	78	12	3.0121e-09	Chi_45.5798_4df	6798	-	170598215-170606479	45	CpGI_core	DLL1	0.0861	0.0649	0.2511	0.0909	0.0979	2.11163e-07	0.158	0.0916333	0.0663667	0.2511	0.08495	0.16615	-0.422266	-0.910571	7	-3	-2	7	7	5	6	2	6	4
128566	chr9	34652176	34652301	*	126	11	0.00216532	Chi_16.7461_4df	-5658	on_intron	34646587-34647003	5590	-	RP11-195F19.29	0.4896	0.3816	0.6222	0.4236	0.5235	0.0142856	0.5019	0.4789	0.023	0.6222	0.454575	0.167625	-0.0729875	-0.975832	7	-3	-2	7	7	5	6	2	6	4
118194	chrX	55187547	55187638	*	92	10	7.86258e-05	Chi_24.0341_4df	-195	intron_exon_boundary	55187322-55188137	500	CpGI_core	FAM104B	0.3403	0.2828	0.4691	0.2333	0.345	0.00105563	0.37595	0.3062	0.06975	0.4691	0.30035	0.16875	-0.381173	-0.961256	7	-3	-2	7	7	5	6	2	6	4
145009	chr1	154428774	154428841	*	68	4	0.000964668	Chi_18.5465_4df	-51171	on_intron	154300976-154301528	127799	-	IL6R	0.7976	0.625	0.8986	0.6622	0.8305	0.00777507	0.7618	0.763433	-0.00163333	0.8986	0.728825	0.169775	0.0645127	-0.923128	7	-3	-2	7	7	5	6	2	6	4
124728	chrX	153775665	153775728	*	64	7	0.00383098	Chi_15.4632_4df	-121	on_intron	153774809-153776136	409	CpGI_core	G6PD	0.3272	0.375	0.5417	0.3516	0.4314	0.0215814	0.45835	0.370067	0.0882833	0.5417	0.3713	0.1704	-0.517996	-0.907981	7	-3	-2	7	7	5	6	2	6	4
148056	chr1	212654602	212654669	*	68	5	0.00310792	Chi_15.9348_4df	66360	-	212587592-212588284	-66384	-	TMEM206	0.75	0.65	0.8889	0.6885	0.78	0.0184829	0.76945	0.7395	0.02995	0.8889	0.717125	0.171775	-0.115475	-0.981309	7	-3	-2	7	7	5	6	2	6	4
113775	chr8	38832170	38832209	*	40	9	6.4685e-07	Chi_34.2996_4df	-525	on_exon	38831593-38832353	578	CpGI_core	HTRA4	0.3009	0.225	0.4208	0.1667	0.2955	2.03612e-05	0.3229	0.254367	0.0685333	0.4208	0.247025	0.173775	-0.343644	-0.944518	7	-3	-2	7	7	5	6	2	6	4
117237	chrX	107976143	107976220	*	78	10	6.68195e-05	Chi_24.3864_4df	-3507	on_exon	107978211-107980145	3926	CpGI_shoreshelf	IRS4	0.2489	0.2271	0.4111	0.2181	0.25	0.000924376	0.3191	0.239	0.0801	0.4111	0.236025	0.175075	-0.495095	-0.932128	7	-3	-2	7	7	5	6	2	6	4
124781	chr10	124222491	124222626	*	136	11	0.00525175	Chi_14.7487_4df	-1584	on_intron	124220339-124222240	2153	CpGI_shore	HTRA1	0.3261	0.2917	0.5088	0.3529	0.364	0.0271191	0.40025	0.347667	0.0525833	0.5088	0.333675	0.175125	-0.283062	-0.913692	7	-3	-2	7	7	5	6	2	6	4
137160	chr6	170403979	170404085	*	107	7	0.00109991	Chi_18.2556_4df	252325	-	170151352-170152310	-251774	-	TCTE3	0.6019	0.6444	0.8125	0.566	0.7327	0.00861275	0.72845	0.633533	0.0949167	0.8125	0.63625	0.17625	-0.476402	-0.917684	7	-3	-2	7	7	5	6	2	6	4
115401	chr1	170638866	170638913	*	48	4	0.0109832	Chi_13.0606_4df	-7043	on_intron	170387517-170388459	251350	-	PRRX1	0.1444	0.1296	0.3472	0.1889	0.2083	0.0457333	0.2384	0.180533	0.0578667	0.3472	0.1678	0.1794	-0.305735	-0.906479	7	-3	-2	7	7	5	6	2	6	4
130109	chr13	48893241	48893310	*	70	6	0.00230215	Chi_16.6088_4df	-15426	on_intron	48877460-48878501	15782	-	RB1	0.5727	0.4222	0.6696	0.451	0.5143	0.0148781	0.5459	0.512667	0.0332333	0.6696	0.49005	0.17955	-0.123336	-0.900887	7	-3	-2	7	7	5	6	2	6	4
116251	chr21	38367012	38367065	*	54	6	0.00172313	Chi_17.2566_4df	11386	-	38377938-38379437	-10925	-	DSCR6	0.2435	0.2118	0.4375	0.2	0.3714	0.0120101	0.32465	0.271633	0.0530167	0.4375	0.256675	0.180825	-0.222842	-0.969914	7	-3	-2	7	7	5	6	2	6	4
122512	chrX	136649558	136649636	*	79	8	3.37914e-05	Chi_25.8586_4df	-1334	on_exon	136647527-136651656	2032	CpGI_core	ZIC3	0.2857	0.2406	0.4787	0.31	0.3537	0.00053311	0.35965	0.316467	0.0431833	0.4787	0.2975	0.1812	-0.197102	-0.941005	7	-3	-2	7	7	5	6	2	6	4
120344	chrX	118110708	118110775	*	68	7	0.00055836	Chi_19.7543_4df	-2193	on_intron	118108503-118110559	2206	CpGI_shore	LONRF3	0.3542	0.3095	0.5234	0.2708	0.4257	0.00510695	0.41645	0.350233	0.0662167	0.5234	0.34005	0.18335	-0.309968	-0.987333	7	-3	-2	7	7	5	6	2	6	4
146340	chr7	2676973	2677074	*	102	5	0.00132744	Chi_17.8379_4df	-5488	on_intron	2671157-2671937	5817	-	TTYH3	0.7292	0.629	0.8971	0.6709	0.8172	0.00991872	0.76305	0.7391	0.02395	0.8971	0.711575	0.185525	-0.0611506	-0.975372	7	-3	-2	7	7	5	6	2	6	4
140497	chr7	141397197	141397306	*	110	5	0.00636738	Chi_14.3105_4df	10848	-	141401146-141402207	-3948	CpGI_shelf	WEE2	0.6406	0.5	0.8113	0.6111	0.7381	0.0310717	0.65565	0.663267	-0.00761667	0.8113	0.62245	0.18885	0.0970649	-0.923832	7	-3	-2	7	7	5	6	2	6	4
148211	chr22	46457239	46457311	*	73	13	3.53264e-07	Chi_35.5787_4df	7216	-	46449461-46450115	-7195	-	C22orf26	0.6339	0.6458	0.8718	0.6903	0.7611	1.21638e-05	0.7588	0.6951	0.0637	0.8718	0.682775	0.189025	-0.299478	-0.912184	7	-3	-2	7	7	5	6	2	6	4
122779	chr18	12420896	12420988	*	93	7	0.0023546	Chi_16.5583_4df	-13092	on_intron	12407329-12408474	13568	-	SLMO1	0.3958	0.2745	0.5357	0.3148	0.396	0.0151014	0.4051	0.368867	0.0362333	0.5357	0.345275	0.190425	-0.135275	-0.96588	7	-3	-2	7	7	5	6	2	6	4
125480	chr15	23892574	23892616	*	43	5	0.00436637	Chi_15.1674_4df	1400	-	23891183-23892858	243	CpGI_core	MAGEL2	0.3649	0.3654	0.5909	0.3659	0.5	0.0236373	0.47815	0.410267	0.0678833	0.5909	0.39905	0.19185	-0.305536	-0.960123	7	-3	-2	7	7	5	6	2	6	4
117516	chr14	105155569	105155611	*	43	4	0.00337215	Chi_15.7510_4df	333	-	105155521-105156573	49	CpGI_core	INF2	0.2727	0.1111	0.4267	0.2222	0.3333	0.0196336	0.2689	0.276067	-0.00716667	0.4267	0.234825	0.191875	0.096983	-0.926007	7	-3	-2	7	7	5	6	2	6	4
121848	chr1	16861718	16861782	*	65	5	0.000233133	Chi_21.6699_4df	474	-	16860874-16862296	845	CpGI_core	AL355149.1	0.3687	0.2857	0.5119	0.2992	0.3246	0.00255859	0.3988	0.330833	0.0679667	0.5119	0.31955	0.19235	-0.346091	-0.911828	7	-3	-2	7	7	5	6	2	6	4
109571	chr2	233216812	233216882	*	71	6	0.000130821	Chi_22.9291_4df	26363	-	233215681-233217556	1132	CpGI_core	ALPP	0.1515	0.0857	0.3222	0.1193	0.16	0.00159467	0.20395	0.1436	0.06035	0.3222	0.129125	0.193075	-0.29951	-0.960342	7	-3	-2	7	7	5	6	2	6	4
129259	chrX	48693827	48693897	*	71	12	9.43766e-07	Chi_33.4995_4df	-207	on_exon	48693329-48694090	194	CpGI_core	PCSK1N	0.4444	0.4192	0.6423	0.4361	0.4958	2.77729e-05	0.53075	0.458767	0.0719833	0.6423	0.448875	0.193425	-0.373098	-0.971343	7	-3	-2	7	7	5	6	2	6	4
118355	chr15	55790959	55791032	*	74	4	0.00411421	Chi_15.3020_4df	-9472	on_intron	55879793-55881228	90197	-	DYX1C1-CCPG1	0.3871	0.2	0.5	0.2364	0.3958	0.0226747	0.35	0.339767	0.0102333	0.5	0.304825	0.195175	0.0129214	-0.932151	7	-3	-2	7	7	5	6	2	6	4
135824	chr16	50512437	50512488	*	52	4	0.00791454	Chi_13.8135_4df	69754	-	50581476-50583465	-69038	-	NKD1	0.5325	0.4222	0.7377	0.5455	0.6667	0.0361227	0.57995	0.581567	-0.00161667	0.7377	0.541725	0.195975	0.0685398	-0.909712	7	-3	-2	7	7	5	6	2	6	4
115106	chrX	131157761	131157802	*	42	4	0.00037703	Chi_20.6175_4df	-508	on_intron	131156819-131157775	943	CpGI_coreshore	MST4	0.2987	0.1296	0.4493	0.1846	0.4	0.0037375	0.28945	0.294433	-0.00498333	0.4493	0.253225	0.196075	0.076172	-0.930117	7	-3	-2	7	7	5	6	2	6	4
102323	chr5	126189560	126189635	*	76	5	1.9038e-06	Chi_32.0104_4df	258451	-	125936523-125937100	-252534	-	ALDH7A1	0.1625	0.1923	0.375	0.0729	0.2875	4.98254e-05	0.28365	0.1743	0.10935	0.375	0.1788	0.1962	-0.475403	-0.912219	7	-3	-2	7	7	5	6	2	6	4
114801	chr17	48545983	48546120	*	138	8	0.00514095	Chi_14.7972_4df	-343	on_intron	48545571-48546900	781	CpGI_core	CHAD	0.3205	0.2736	0.4762	0.1806	0.3425	0.0267214	0.3749	0.2812	0.0937	0.4762	0.2793	0.1969	-0.42995	-0.941815	7	-3	-2	7	7	5	6	2	6	4
147384	chr16	4587573	4587622	*	50	4	0.00781824	Chi_13.8416_4df	-1242	on_intron	4587837-4588890	1269	CpGI_shore	C16orf5	0.6622	0.7222	0.9153	0.6833	0.8056	0.0358059	0.81875	0.717033	0.101717	0.9153	0.718325	0.196975	-0.491191	-0.908115	7	-3	-2	7	7	5	6	2	6	4
145882	chr16	1029727	1029802	*	76	4	0.00412768	Chi_15.2946_4df	2007	-	1029879-1035327	-151	CpGI_shore	SOX8	0.697	0.6905	0.9118	0.6667	0.803	0.0227241	0.80115	0.722233	0.0789167	0.9118	0.7143	0.1975	-0.368201	-0.97975	7	-3	-2	7	7	5	6	2	6	4
131368	chr9	98534973	98535082	*	110	6	0.00351249	Chi_15.6591_4df	102819	-	98637246-98638445	-102272	-	C9orf102	0.5765	0.4947	0.7155	0.473	0.5231	0.0202538	0.6051	0.5242	0.0809	0.7155	0.516825	0.198675	-0.40146	-0.907443	7	-3	-2	7	7	5	6	2	6	4
143124	chr2	1815466	1815527	*	62	6	0.000994022	Chi_18.4801_4df	-519565	on_intron	3174395-3174851	1359325	-	MYT1L	0.6759	0.59	0.8455	0.6417	0.6762	0.00795089	0.71775	0.6646	0.05315	0.8455	0.64595	0.19955	-0.238911	-0.948824	7	-3	-2	7	7	5	6	2	6	4
128721	chrX	101967593	101967660	*	68	8	0.000400916	Chi_20.4827_4df	-113563	on_intron	101186526-101187258	781068	-	ARMCX5	0.4277	0.3943	0.6316	0.4272	0.4775	0.0039388	0.51295	0.444133	0.0688167	0.6316	0.431675	0.199925	-0.338767	-0.963287	7	-3	-2	7	7	5	6	2	6	4
129629	chr8	22547685	22547815	*	131	13	0.000991069	Chi_18.4867_4df	-3129	on_exon	22547217-22553427	5613	CpGI_core	EGR3	0.4887	0.46	0.6807	0.443	0.5298	0.00793981	0.57035	0.487167	0.0831833	0.6807	0.480375	0.200325	-0.4209	-0.983208	7	-3	-2	7	7	5	6	2	6	4
124471	chrX	153744251	153744349	*	99	8	0.000551308	Chi_19.7823_4df	-314	on_exon	153744212-153744831	483	CpGI_core	FAM3A	0.3667	0.3169	0.5652	0.3469	0.4286	0.00506406	0.44105	0.380733	0.0603167	0.5652	0.364775	0.200425	-0.274153	-0.98674	7	-3	-2	7	7	5	6	2	6	4
162774	chr7	533898	533984	*	87	7	1.28775e-06	Chi_32.8405_4df	232355	-	766086-767189	-232187	-	HEATR2	0.8095	0.7162	0.9792	0.7805	0.8083	3.59319e-05	0.8477	0.799433	0.0482667	0.9792	0.778625	0.200575	-0.20616	-0.938681	7	-3	-2	7	7	5	6	2	6	4
140049	chr22	37152839	37152942	*	104	5	0.0058698	Chi_14.4958_4df	104089	-	37212770-37213467	-59930	-	NCF4	0.6842	0.5	0.8269	0.6053	0.7143	0.0293292	0.66345	0.667933	-0.00448333	0.8269	0.62595	0.20095	0.0841217	-0.925553	7	-3	-2	7	7	5	6	2	6	4
121366	chrX	131351685	131351752	*	68	6	0.00103915	Chi_18.3817_4df	-1785	on_exon	131622944-131624115	272364	-	RAP2C	0.4688	0.3524	0.5895	0.2899	0.4419	0.00822851	0.47095	0.4002	0.07075	0.5895	0.38825	0.20125	-0.287252	-0.925358	7	-3	-2	7	7	5	6	2	6	4
123981	chrX	152954398	152954449	*	52	11	1.73012e-07	Chi_37.0850_4df	-894	on_intron	152953057-152954922	1342	CpGI_core	SLC6A8	0.3367	0.225	0.5158	0.3365	0.3562	6.74664e-06	0.3704	0.343133	0.0272667	0.5158	0.3136	0.2022	-0.0761076	-0.909067	7	-3	-2	7	7	5	6	2	6	4
110777	chr20	62689000	62689086	*	87	4	0.00926439	Chi_13.4524_4df	8007	-	62679425-62681332	-7753	-	SOX18	0.1429	0.1333	0.3659	0.131	0.2456	0.0404873	0.2496	0.173167	0.0764333	0.3659	0.1632	0.2027	-0.353198	-0.979067	7	-3	-2	7	7	5	6	2	6	4
121250	chr9	140056982	140057088	*	107	10	3.63219e-07	Chi_35.5200_4df	-24245	intron_exon_boundary	140023748-140025010	33235	-	GRIN1	0.4085	0.2209	0.5631	0.2871	0.525	1.23886e-05	0.392	0.406867	-0.0148667	0.5631	0.360375	0.202725	0.110624	-0.915644	7	-3	-2	7	7	5	6	2	6	4
139230	chr17	27892866	27892936	*	71	5	0.00228796	Chi_16.6227_4df	-1175	on_intron	27893087-27896078	3143	CpGI_shore	ABHD15	0.5806	0.5	0.78	0.5957	0.6316	0.0148208	0.64	0.602633	0.0373667	0.78	0.576975	0.203025	-0.133388	-0.93147	7	-3	-2	7	7	5	6	2	6	4
131277	chr22	17001667	17001722	*	56	7	0.00263125	Chi_16.3091_4df	551863	-	16466478-16467159	-534562	-	OR11H1	0.4815	0.3636	0.6574	0.471	0.494	0.0163803	0.5105	0.482167	0.0283333	0.6574	0.452525	0.204875	-0.0801334	-0.914218	7	-3	-2	7	7	5	6	2	6	4
123026	chr1	1951388	1951438	*	51	5	0.009612	Chi_13.3677_4df	-657	on_intron	1950412-1951479	977	CpGI_core	GABRD	0.4945	0.4107	0.6346	0.3194	0.4933	0.0415615	0.52265	0.435733	0.0869167	0.6346	0.429475	0.205125	-0.361159	-0.929824	7	-3	-2	7	7	5	6	2	6	4
124737	chr6	43394985	43395037	*	53	11	4.61955e-10	Chi_49.4875_4df	68	-	43394985-43395894	1	CpGI_core	ABCC10	0.3833	0.2722	0.5714	0.352	0.4563	4.16054e-08	0.4218	0.3972	0.0246	0.5714	0.36595	0.20545	-0.0554275	-0.966789	7	-3	-2	7	7	5	6	2	6	4
119287	chr20	35233484	35233595	*	112	5	0.00173945	Chi_17.2356_4df	-30638	on_intron	35201324-35203490	32161	-	RP5-977B1.10	0.2812	0.2206	0.4722	0.25	0.3053	0.012074	0.3464	0.278833	0.0675667	0.4722	0.264275	0.207925	-0.314204	-0.971886	7	-3	-2	7	7	5	6	2	6	4
116879	chr3	193987656	193987740	*	85	6	5.43525e-05	Chi_24.8330_4df	418883	-	194406441-194409045	-418784	-	FAM43A	0.1625	0.1286	0.4205	0.2119	0.3053	0.000780674	0.27455	0.226567	0.0479833	0.4205	0.202075	0.218425	-0.162649	-0.92876	7	-3	-2	7	7	5	6	2	6	4
118720	chr6	74024433	74024483	*	51	7	5.58618e-07	Chi_34.6099_4df	47918	-	74063520-74064471	-39086	-	C6orf221	0.3063	0.1429	0.4762	0.2427	0.3377	1.79866e-05	0.30955	0.295567	0.0139833	0.4762	0.2574	0.2188	0.00282276	-0.945873	7	-3	-2	7	7	5	6	2	6	4
105048	chr2	176945550	176945646	*	97	8	5.87958e-06	Chi_29.6086_4df	-3090	exon_intron_boundary	176952696-176953297	7652	-	EVX2	0.1102	0.1317	0.3409	0.087	0.1418	0.000126208	0.2363	0.113	0.1233	0.3409	0.117675	0.223225	-0.61125	-0.909586	7	-3	-2	7	7	5	6	2	6	4
120074	chr15	85360308	85360376	*	69	6	0.0119326	Chi_12.8693_4df	-464	on_exon	85291080-85292363	69229	-	ALPK3	0.2588	0.2737	0.5	0.2667	0.3077	0.04845	0.38685	0.277733	0.109117	0.5	0.276725	0.223275	-0.533626	-0.918596	7	-3	-2	7	7	5	6	2	6	4
124068	chr7	50850500	50850567	*	68	8	2.57289e-09	Chi_45.9088_4df	-10658	on_intron	50860242-50861655	11089	-	GRB10	0.4	0.3333	0.6349	0.3393	0.5714	1.82906e-07	0.4841	0.4369	0.0472	0.6349	0.411	0.2239	-0.133688	-0.95964	7	-3	-2	7	7	5	6	2	6	4
143891	chr19	49001678	49001782	*	105	7	3.81869e-07	Chi_35.4142_4df	-14767	on_exon	49016690-49017207	15426	-	LMTK3	0.6687	0.5889	0.906	0.6486	0.8169	1.28855e-05	0.74745	0.7114	0.03605	0.906	0.680775	0.225225	-0.0923052	-0.963951	7	-3	-2	7	7	5	6	2	6	4
113558	chr17	48681850	48681948	*	99	8	1.31864e-07	Chi_37.6572_4df	-43518	on_intron	48636091-48639279	45760	-	CACNA1G	0.2033	0.2455	0.4425	0.1636	0.2523	5.34808e-06	0.344	0.2064	0.1376	0.4425	0.216175	0.226325	-0.656628	-0.901822	7	-3	-2	7	7	5	6	2	6	4
124445	chr7	130130759	130130826	*	68	8	3.1955e-05	Chi_25.9790_4df	-4779	on_intron	130126018-130126801	4742	CpGI_shelfoverlap	MEST	0.4211	0.3117	0.5966	0.3464	0.4	0.000510552	0.45415	0.389167	0.0649833	0.5966	0.3698	0.2268	-0.260167	-0.950491	7	-3	-2	7	7	5	6	2	6	4
124091	chr17	65465	65549	*	85	5	4.05439e-05	Chi_25.4658_4df	-137422	on_exon	205476-206667	141119	-	RPH3AL	0.5469	0.4773	0.7164	0.3398	0.5862	0.000612952	0.59685	0.490967	0.105883	0.7164	0.48755	0.22885	-0.375519	-0.916571	7	-3	-2	7	7	5	6	2	6	4
129852	chr10	126329354	126329457	*	104	7	0.00080953	Chi_18.9346_4df	-103483	on_intron	126431315-126433285	103829	-	FAM53B	0.52	0.375	0.7	0.4458	0.5417	0.006836	0.5375	0.5025	0.035	0.7	0.470625	0.229375	-0.0930769	-0.966468	7	-3	-2	7	7	5	6	2	6	4
132104	chr22	46287051	46287136	*	86	8	4.88497e-06	Chi_30.0041_4df	162614	-	46449461-46450115	-162409	-	MIR4763	0.5338	0.4911	0.7778	0.4862	0.6795	0.000108067	0.63445	0.5665	0.06795	0.7778	0.54765	0.23015	-0.233944	-0.979747	7	-3	-2	7	7	5	6	2	6	4
113136	chr19	23945996	23946097	*	102	10	1.44999e-08	Chi_42.2936_4df	4304	-	23945714-23946128	32	CpGI_core	ZNF681	0.1508	0.0617	0.3793	0.1579	0.225	8.17287e-07	0.2205	0.1779	0.0426	0.3793	0.14885	0.23045	-0.132453	-0.95163	7	-3	-2	7	7	5	6	2	6	4
129678	chr3	193678313	193678409	*	97	4	0.0018947	Chi_17.0447_4df	175526	-	193851700-193853118	-173386	-	HES1	0.4737	0.3043	0.6923	0.4444	0.6226	0.01288	0.4983	0.513567	-0.0152667	0.6923	0.46125	0.23105	0.115199	-0.913017	7	-3	-2	7	7	5	6	2	6	4
83686	chr22	18260367	18260410	*	44	5	4.18282e-07	Chi_35.2217_4df	2832	-	18300030-18301246	40837	-	BID	0.1481	0.1212	0.3625	0.0263	0.2254	1.39471e-05	0.24185	0.133267	0.108583	0.3625	0.13025	0.23225	-0.425336	-0.963524	7	-3	-2	7	7	5	6	2	6	4
127973	chr8	22605261	22605333	*	73	5	0.00507631	Chi_14.8259_4df	-252251	on_intron	22856635-22857728	252396	-	PEBP4	0.4062	0.375	0.6579	0.4133	0.4853	0.0264343	0.51645	0.434933	0.0815167	0.6579	0.41995	0.23795	-0.331797	-0.965591	7	-3	-2	7	7	5	6	2	6	4
120936	chr15	27139303	27139458	*	156	10	6.76482e-06	Chi_29.3091_4df	-27947	on_intron	27016893-27019020	122411	-	GABRA5	0.3462	0.2353	0.5735	0.2818	0.4756	0.000142195	0.4044	0.367867	0.0365333	0.5735	0.334725	0.238775	-0.0847695	-0.976215	7	-3	-2	7	7	5	6	2	6	4
148703	chr19	3403672	3403733	*	62	6	9.76543e-05	Chi_23.5642_4df	-44116	on_intron	3358496-3361248	45177	-	NFIC	0.7273	0.6857	0.9529	0.694	0.7455	0.00125581	0.8193	0.722267	0.0970333	0.9529	0.713125	0.239775	-0.423999	-0.954317	7	-3	-2	7	7	5	6	2	6	4
121531	chrX	133930861	133930902	*	42	5	3.04069e-05	Chi_26.0859_4df	-400	on_exon	133930788-133931355	454	CpGI_core	FAM122B	0.4316	0.3462	0.6121	0.2931	0.4167	0.000492163	0.47915	0.380467	0.0986833	0.6121	0.3719	0.2402	-0.392893	-0.95519	7	-3	-2	7	7	5	6	2	6	4
113028	chr1	38261182	38261243	*	62	11	8.33777e-14	Chi_67.3112_4df	-1768	on_intron	38259096-38260427	2087	CpGI_shore	MANEAL	0.162	0.1704	0.4273	0.157	0.256	2.54231e-11	0.29885	0.191667	0.107183	0.4273	0.18635	0.24095	-0.455324	-0.962266	7	-3	-2	7	7	5	6	2	6	4
112864	chr1	161196325	161196457	*	133	6	0.00217421	Chi_16.7369_4df	-663	exon_intron_boundary	161171810-161172256	24516	-	TOMM40L	0.1639	0.1279	0.4043	0.1549	0.2	0.0143293	0.2661	0.172933	0.0931667	0.4043	0.161675	0.242625	-0.397097	-0.950719	7	-3	-2	7	7	5	6	2	6	4
139554	chr9	116350944	116351093	*	150	6	0.000767065	Chi_19.0537_4df	-144081	on_intron	116205425-116205851	145520	-	RGS3	0.5312	0.5417	0.8438	0.6	0.7308	0.00655395	0.69275	0.620667	0.0720833	0.8438	0.600925	0.242875	-0.238924	-0.912105	7	-3	-2	7	7	5	6	2	6	4
112989	chr19	36748588	36748628	*	41	5	1.91789e-05	Chi_27.0770_4df	11430	-	36736022-36737179	-11448	-	ZNF565	0.1667	0.0577	0.3864	0.1562	0.1912	0.000337771	0.22205	0.171367	0.0506833	0.3864	0.14295	0.24345	-0.164939	-0.936566	7	-3	-2	7	7	5	6	2	6	4
134476	chr3	50402058	50402139	*	82	7	0.0011958	Chi_18.0700_4df	-139616	on_exon	50604906-50605359	203221	-	CACNA2D2	0.5648	0.5392	0.8182	0.5256	0.6615	0.00918179	0.6787	0.583967	0.0947333	0.8182	0.572775	0.245425	-0.369707	-0.989483	7	-3	-2	7	7	5	6	2	6	4
111238	chr16	89323101	89323171	*	71	5	0.00018644	Chi_22.1577_4df	251641	-	89573955-89575368	-250853	-	SPG7	0.2037	0.1284	0.4167	0.1359	0.2159	0.00212924	0.27255	0.185167	0.0873833	0.4167	0.170975	0.245725	-0.350098	-0.975197	7	-3	-2	7	7	5	6	2	6	4
117377	chr19	18760474	18760598	*	125	6	0.0011741	Chi_18.1107_4df	-12759	on_intron	18721524-18724001	38951	-	KLHL26	0.2239	0.2326	0.5227	0.2206	0.4062	0.0090398	0.37765	0.283567	0.0940833	0.5227	0.270825	0.251875	-0.324118	-0.957052	7	-3	-2	7	7	5	6	2	6	4
126390	chr21	47392435	47392510	*	76	5	0.00125554	Chi_17.9617_4df	9142	-	47401109-47402852	-8673	-	COL6A1	0.4333	0.3667	0.6866	0.383	0.5538	0.00951635	0.52665	0.4567	0.06995	0.6866	0.4342	0.2524	-0.22706	-0.99307	7	-3	-2	7	7	5	6	2	6	4
121232	chrX	129114573	129114640	*	68	8	2.31201e-05	Chi_26.6754_4df	444	-	129113743-129118690	831	CpGI_core	BCORL1	0.3714	0.3701	0.6139	0.2857	0.4182	0.000395085	0.492	0.358433	0.133567	0.6139	0.36135	0.25255	-0.547525	-0.950718	7	-3	-2	7	7	5	6	2	6	4
123955	chr6	219980	220089	*	110	9	1.2688e-07	Chi_37.7384_4df	72009	-	291949-292839	-71968	-	DUSP22	0.3438	0.2256	0.5714	0.3355	0.3667	5.18751e-06	0.3985	0.348667	0.0498333	0.5714	0.3179	0.2535	-0.150602	-0.929522	7	-3	-2	7	7	5	6	2	6	4
109809	chr20	32255611	32255691	*	81	8	7.77156e-16	Chi_76.0952_4df	-1386	on_exon	32251124-32251832	4488	CpGI_shelf	C20orf134	0.0861	0.0394	0.3592	0.1217	0.1594	5.78476e-13	0.1993	0.1224	0.0769	0.3592	0.10165	0.25755	-0.278408	-0.931679	7	-3	-2	7	7	5	6	2	6	4
136246	chr7	97953347	97953465	*	119	5	0.00152726	Chi_17.5257_4df	-77032	on_intron	98030098-98030684	77220	-	BAIAP2L1	0.7308	0.5373	0.8919	0.5526	0.7143	0.0110213	0.7146	0.6659	0.0487	0.8919	0.63375	0.25815	-0.124181	-0.951876	7	-3	-2	7	7	5	6	2	6	4
146446	chr17	18204617	18204729	*	113	4	0.00637154	Chi_14.3090_4df	13988	-	18217822-18219056	-13204	-	SMCR8	0.7778	0.6579	0.9744	0.6731	0.7436	0.0310754	0.81615	0.7315	0.08465	0.9744	0.7131	0.2613	-0.304815	-0.94806	7	-3	-2	7	7	5	6	2	6	4
119548	chr15	101514122	101514211	*	90	7	1.05018e-05	Chi_28.3684_4df	-54790	exon_intron_boundary	101458287-101460223	55836	-	LRRK1	0.2576	0.3194	0.5679	0.2566	0.3725	0.000205552	0.44365	0.295567	0.148083	0.5679	0.301525	0.266375	-0.583304	-0.91907	7	-3	-2	7	7	5	6	2	6	4
120997	chrX	119005994	119006092	*	99	9	5.81871e-08	Chi_39.3784_4df	204	-	119005252-119006779	688	CpGI_core	RNF113A	0.366	0.3128	0.6027	0.2832	0.3679	2.68232e-06	0.45775	0.339033	0.118717	0.6027	0.332475	0.270225	-0.459342	-0.95604	7	-3	-2	7	7	5	6	2	6	4
126291	chr20	4794093	4794191	*	99	4	0.0101519	Chi_13.2420_4df	-10197	on_intron	4981603-4982390	188200	-	RASSF2	0.5625	0.4247	0.7429	0.381	0.5185	0.0433187	0.5838	0.487333	0.0964667	0.7429	0.471675	0.271225	-0.319385	-0.941519	7	-3	-2	7	7	5	6	2	6	4
126491	chr16	88844574	88844646	*	73	4	0.00979473	Chi_13.3244_4df	25541	-	88868710-88870592	-24135	-	CDT1	0.3908	0.381	0.6905	0.3846	0.4576	0.0421428	0.53575	0.411	0.12475	0.6905	0.4035	0.287	-0.459755	-0.951645	7	-3	-2	7	7	5	6	2	6	4
112997	chrX	130422915	130423013	*	99	3	4.19188e-06	Chi_30.3304_4df	-110761	on_intron	130712672-130713098	290086	-	IGSF1	0.275	0.0769	0.5714	0.1562	0.5625	9.54884e-05	0.32415	0.331233	-0.00708333	0.5714	0.26765	0.30375	0.0686839	-0.905108	7	-3	-2	7	7	5	6	2	6	4
138057	chr18	61536853	61536953	*	101	3	0.00171204	Chi_17.2711_4df	1974	-	61089263-61090357	447591	-	SERPINB2	0.5741	0.4444	0.8889	0.5789	0.6842	0.0119592	0.66665	0.6124	0.05425	0.8889	0.5704	0.3185	-0.114491	-0.954166	7	-3	-2	7	7	5	6	2	6	4
115025	chrX	24711853	24711924	*	72	8	5.34791e-11	Chi_53.9667_4df	21060	-	24711631-24712284	361	CpGI_core	PCYT1B	0.2595	0.2185	0.5625	0.1829	0.2981	6.70022e-09	0.3905	0.246833	0.143667	0.5625	0.23975	0.32275	-0.466324	-0.967365	7	-3	-2	7	7	5	6	2	6	4
121364	chrX	17673571	17673685	*	115	8	7.91323e-10	Chi_48.3670_4df	-280141	on_intron	17393160-17395817	280412	-	NHS	0.3093	0.304	0.6391	0.2899	0.344	6.56614e-08	0.47155	0.3144	0.15715	0.6391	0.3118	0.3273	-0.52698	-0.92329	7	-3	-2	7	7	5	6	2	6	4
114002	chr22	43738121	43738171	*	51	3	0.00214192	Chi_16.7704_4df	-1272	on_intron	43738349-43740285	2115	CpGI_shore	SCUBE1	0.25	0.1389	0.5333	0.1667	0.2222	0.0141668	0.3361	0.212967	0.123133	0.5333	0.19445	0.33885	-0.366574	-0.939444	7	-3	-2	7	7	5	6	2	6	4

## Sheet: Control_Filt Correl with P1
names	seqnames	start	end	strand	Len	CpGs	Pr	Chi	Enddist	Overlap	CpGIs_range	CpGIs_dist	CpGI_relation	GeneID	GeneRange	ME016A	ME016B	ME016C	ME016D	ME016E	qvalue	names.1	names.2	Len.1	CpGs.1	Pr.1	Chi.1	Enddist.1	Overlap.1	CpGIs_range.1	CpGIs_dist.1	CpGI_relation.1	GeneID.1	GeneRange.1	ME007A	ME007B	ME007C	ME007D	ME007E	qvalue.1	names.3	names.4	Len.2	CpGs.2	Pr.2	Chi.2	Enddist.2	Overlap.2	CpGIs_range.2
378474	chr20	57415177	57415239	*	63	8	0.0034997	15.6673	-465	on_exon	57267528-57268420	147650	-	GNAS	57414773-57486247	0.5808	0.4904	0.4924	0.586	0.6455	0.0152358	34	112812	63	8	1.46549e-14	70.8814	-465	on_exon	57267528-57268420	147650	-	GNAS	57414773-57486247	0.6352	0.1184	0.4058	0.5584	0.3636	3.58704e-12	690	139300	63	8	2.33254e-07	36.455	-465	on_exon	57267528-57268420
409067	chrX	73755675	73755722	*	48	5	0.000240825	21.599	738199	-	74143853-74145254	-388177	-	UPRT	74493920-74524435	0.339	0.4167	0.2115	0.3529	0.4609	0.00185308	1059	106316	48	5	0.000360497	20.7159	738199	-	74143853-74145254	-388177	-	UPRT	74493920-74524435	0.443	0.5745	0.25	0.3289	0.2203	0.00283295	1685	126749	48	5	4.22602e-05	25.3764	738199	-	74143853-74145254
412161	chrX	131623380	131623460	*	81	8	0.0101495	13.2425	-615	on_intron	131622944-131624115	656	CpGI_core	MBNL3	131503345-131623996	0.2109	0.2436	0.3021	0.3459	0.3568	0.0337087	1391	89872	81	8	0.00134723	17.805	-615	on_intron	131622944-131624115	656	CpGI_core	MBNL3	131503345-131623996	0.1573	0.1667	0.2737	0.2692	0.0588	0.00806023	2094	127553	81	8	0.000135081	22.8595	-615	on_intron	131622944-131624115
367631	chr19	55594811	55594881	*	71	8	0.00276682	16.1962	-11473	on_exon	55574139-55574734	20673	-	EPS8L1	55583407-55599290	0.3616	0.3265	0.3977	0.3129	0.2061	0.0127253	2326	115624	71	8	0.00942907	13.4119	-11473	on_exon	55574139-55574734	20673	-	EPS8L1	55583407-55599290	0.4956	0.6714	0.5254	0.4214	0.4286	0.0337255	970	126198	71	8	1.94238e-06	31.9677	-11473	on_exon	55574139-55574734
48917	chr2	113956626	113956735	*	110	12	1.91723e-07	36.8685	-41832	on_intron	113914682-113915396	41945	-	PSD4	113914902-113960814	0.5781	0.4025	0.6033	0.6145	0.4818	4.40706e-06	415	122377	110	12	2.72877e-06	31.2448	-41832	on_intron	113914682-113915396	41945	-	PSD4	113914902-113960814	0.7412	0.5044	0.5669	0.6746	0.5714	5.47207e-05	1009	143805	110	12	2.43415e-06	31.4879	-41832	on_intron	113914682-113915396
177584	chr9	68726201	68726286	*	86	11	1.86814e-10	51.37	526560	-	69200369-69201591	-474167	-	BX255923.1	69252845-69254032	0.2811	0.2812	0.2331	0.3806	0.4152	9.98002e-09	2154	112782	86	11	0.00731946	13.9924	526560	-	69200369-69201591	-474167	-	BX255923.1	69252845-69254032	0.3854	0.4086	0.3134	0.4406	0.3636	0.0282791	310	123283	86	11	9.48835e-10	47.9889	526560	-	69200369-69201591
409141	chrX	75392920	75393001	*	82	6	1.89493e-06	32.0203	-229	on_exon	75369196-75369865	23725	-	CXorf26	75392771-75398039	0.544	0.4692	0.3313	0.2746	0.4024	3.20977e-05	1386	113056	82	6	0.00133115	17.8317	-229	on_exon	75369196-75369865	23725	-	CXorf26	75392771-75398039	0.4295	0.2872	0.1429	0.3303	0.3714	0.00799275	4287	119816	82	6	0.00319397	15.8733	-229	on_exon	75369196-75369865
60585	chr2	238624332	238624422	*	91	6	4.84844e-07	34.9095	-88202	on_intron	238535562-238536840	88771	-	LRRFIP1	238536219-238722325	0.4333	0.3604	0.3862	0.6497	0.5125	9.92212e-06	1024	108694	91	6	0.000316714	20.9997	-88202	on_intron	238535562-238536840	88771	-	LRRFIP1	238536219-238722325	0.3586	0.5636	0.3846	0.2	0.2703	0.00257395	3384	127183	91	6	0.00132632	17.8398	-88202	on_intron	238535562-238536840
408481	chrX	69353249	69353316	*	68	8	1.44151e-06	32.6011	-16	-	69353105-69353904	145	CpGI_core	IGBP1	69353299-69386174	0.3413	0.1943	0.4451	0.281	0.2527	2.53287e-05	335	104579	68	8	7.30043e-07	34.0435	-16	-	69353105-69353904	145	CpGI_core	IGBP1	69353299-69386174	0.3077	0.2521	0.2458	0.4788	0.1875	1.81358e-05	1047	118490	68	8	3.04473e-06	31.0116	-16	-	69353105-69353904
344419	chr19	2491214	2491305	*	92	4	0.008598	13.6237	46804	-	2513216-2513696	-22001	-	AC104537.1	2538108-2538786	0.2931	0.4091	0.4444	0.5714	0.3824	0.0298578	2267	125244	92	4	0.00868247	13.6013	46804	-	2513216-2513696	-22001	-	AC104537.1	2538108-2538786	0.2727	0.3	0.4103	0.4211	0.6207	0.0318715	5328	116866	92	4	0.00690984	14.1239	46804	-	2513216-2513696
191662	chr9	139889657	139889700	*	44	6	2.1607e-07	36.6164	-1597	on_exon	139905390-139908820	19121	-	CLIC3	139889087-139891255	0.6875	0.475	0.3917	0.6594	0.66	4.9148e-06	2630	114961	44	6	0.0141316	12.4776	-1597	on_exon	139905390-139908820	19121	-	CLIC3	139889087-139891255	0.5922	0.6182	0.4348	0.6061	0.4143	0.0447138	3757	128252	44	6	0.00198111	16.945	-1597	on_exon	139905390-139908820
[truncated: 17 more columns]

## Sheet: Control_Filt Correl with P2
names	seqnames	start	end	strand	Len	CpGs	Pr	Chi	Enddist	Overlap	CpGIs_range	CpGIs_dist	CpGI_relation	GeneID	GeneRange	ME016A	ME016B	ME016C	ME016D	ME016E	qvalue	names.1	names.2	Len.1	CpGs.1	Pr.1	Chi.1	Enddist.1	Overlap.1	CpGIs_range.1	CpGIs_dist.1	CpGI_relation.1	GeneID.1	GeneRange.1	ME007A	ME007B	ME007C	ME007D	ME007E	qvalue.1	names.3	names.4	Len.2	CpGs.2	Pr.2	Chi.2	Enddist.2	Overlap.2	CpGIs_range.2
378501	chr20	57431037	57431092	*	56	9	1.15954e-05	28.1563	-16318	on_intron	57267528-57268420	163510	-	GNAS	57414773-57486247	0.4708	0.6503	0.4154	0.5637	0.509	0.000148251	169	122771	56	9	9.18972e-09	43.2484	-16318	on_intron	57267528-57268420	163510	-	GNAS	57414773-57486247	0.6537	0.7596	0.3841	0.5543	0.5809	4.52531e-07	740	133496	56	9	3.56023e-07	35.5622	-16318	on_intron	57267528-57268420
370112	chr20	3146165	3146239	*	75	6	8.50269e-05	23.8645	-8026	on_exon	3153638-3155076	8838	-	RP5-1187M17.10	3143263-3154192	0.5324	0.696	0.5481	0.7241	0.5474	0.000783558	1940	124468	75	6	0.00515158	14.7925	-8026	on_exon	3153638-3155076	8838	-	RP5-1187M17.10	3143263-3154192	0.5	0.72	0.6667	0.5085	0.6081	0.0220989	2403	142337	75	6	0.000277105	21.2922	-8026	on_exon	3153638-3155076
410993	chrX	117479529	117479640	*	112	8	0.00708496	14.0668	397	-	117479566-117480488	-36	CpGI_coreshore	WDR44	117480036-117590949	0.4424	0.3444	0.3212	0.3197	0.454	0.0258941	2752	113484	112	8	0.0161347	12.1694	397	-	117479566-117480488	-36	CpGI_coreshore	WDR44	117480036-117590949	0.4857	0.4188	0.3583	0.3009	0.3814	0.0487916	5026	124590	112	8	0.00569285	14.5654	397	-	117479566-117480488
414786	chrX	154871212	154871337	*	126	7	0.00740949	13.9644	126138	-	154842113-154842719	29100	-	SPRY3	154997474-155012121	0.5319	0.6288	0.5577	0.6402	0.4907	0.0267833	783	129193	126	7	8.42945e-05	23.8833	126138	-	154842113-154842719	29100	-	SPRY3	154997474-155012121	0.6684	0.4615	0.5606	0.5747	0.6694	0.000894889	978	135450	126	7	2.04949e-06	31.8536	126138	-	154842113-154842719
370666	chr20	5484945	5485022	*	78	6	0.00634117	14.3199	187568	-	5296267-5297798	-187223	-	PROKR2	5282317-5297378	0.1538	0.0118	0.11	0.1632	0.1652	0.0239064	273	133057	78	6	2.12869e-07	36.6479	187568	-	5296267-5297798	-187223	-	PROKR2	5282317-5297378	0.7571	0.5507	0.4333	0.4316	0.7167	6.48907e-06	3064	97574	78	6	0.000889273	18.7268	187568	-	5296267-5297798
130270	chr6	149771897	149771963	*	67	12	3.06236e-07	35.8804	-34299	on_intron	149813277-149813765	41803	-	ZC3H12D	149768794-149806197	0.3397	0.3322	0.2338	0.4088	0.3303	6.62854e-06	570	105777	67	12	1.62662e-05	27.4306	-34299	on_intron	149813277-149813765	41803	-	ZC3H12D	149768794-149806197	0.344	0.3284	0.451	0.4323	0.2098	0.000237489	830	116422	67	12	7.69334e-07	33.9325	-34299	on_intron	149813277-149813765
407782	chrX	55187547	55187638	*	92	10	0.000533829	19.8533	-195	intron_exon_boundary	55187322-55188137	500	CpGI_core	FAM104B	55169535-55187743	0.4831	0.5	0.3537	0.4628	0.3464	0.00351234	436	113577	92	10	3.8387e-06	30.518	-195	intron_exon_boundary	55187322-55188137	500	CpGI_core	FAM104B	55169535-55187743	0.4681	0.248	0.1963	0.2985	0.3846	7.32707e-05	1885	118194	92	10	7.86258e-05	24.0341	-195	intron_exon_boundary	55187322-55188137
133745	chr6	170403979	170404085	*	107	7	0.00676727	14.1715	252325	-	170151352-170152310	-251774	-	TCTE3	170140210-170151655	0.6182	0.619	0.8091	0.627	0.7	0.0250471	600	147314	107	7	2.10019e-05	26.8819	252325	-	170151352-170152310	-251774	-	TCTE3	170140210-170151655	0.8333	0.5797	0.8772	0.8421	0.8125	0.0002913	3232	137160	107	7	0.00109991	18.2556	252325	-	170151352-170152310
412730	chrX	136649558	136649636	*	79	8	0.007433	13.9572	-1334	on_exon	136647527-136651656	2032	CpGI_core	ZIC3	136648301-136659850	0.2775	0.3352	0.2261	0.2876	0.3767	0.0268491	67	109365	79	8	2.29305e-12	60.4863	-1334	on_exon	136647527-136651656	2032	CpGI_core	ZIC3	136648301-136659850	0.5195	0.2556	0.2476	0.1753	0.2857	2.84821e-10	1604	122512	79	8	3.37914e-05	25.8586	-1334	on_exon	136647527-136651656
398086	chr22	46457239	46457311	*	73	13	1.87591e-06	32.0417	7216	-	46449461-46450115	-7195	-	C22orf26	46445358-46450024	0.6267	0.6377	0.5275	0.695	0.6345	3.18086e-05	154	148205	73	13	3.92944e-09	45.0246	7216	-	46449461-46450115	-7195	-	C22orf26	46445358-46450024	0.612	0.6667	0.6466	0.7933	0.8167	2.12345e-07	735	148211	73	13	3.53264e-07	35.5787	7216	-	46449461-46450115
108049	chr5	126189560	126189635	*	76	5	0.000222067	21.7761	258451	-	125936523-125937100	-252534	-	ALDH7A1	125877533-125931110	0.4327	0.7059	0.5982	0.4241	0.4737	0.00173497	774	122593	76	5	7.98075e-05	24.0018	258451	-	125936523-125937100	-252534	-	ALDH7A1	125877533-125931110	0.3895	0.3	0.6463	0.4483	0.5769	0.000858095	967	102323	76	5	1.9038e-06	32.0104	258451	-	125936523-125937100
134528	chr7	533898	533984	*	87	7	0.000563486	19.7342	232355	-	766086-767189	-232187	-	HEATR2	766338-829190	0.8718	0.8846	0.9885	0.8884	0.8613	0.00366025	2567	139878	87	7	0.0129842	12.6739	232355	-	766086-767189	-232187	-	HEATR2	766338-829190	0.92	0.803	0.8652	0.7872	0.7719	0.0420942	907	162774	87	7	1.28775e-06	32.8405	232355	-	766086-767189
143078	chr7	50850500	50850567	*	68	8	0.00216664	16.7447	-10658	on_intron	50860242-50861655	11089	-	GRB10	50657760-50861159	0.4935	0.4877	0.6429	0.6128	0.5414	0.0105084	36	112061	68	8	1.88738e-14	70.432	-10658	on_intron	50860242-50861655	11089	-	GRB10	50657760-50861159	0.6633	0.2727	0.6813	0.3713	0.3475	4.36304e-12	356	124068	68	8	2.57289e-09	45.9088	-10658	on_intron	50860242-50861655
321299	chr17	48681850	48681948	*	99	8	0.00845505	13.6622	-43518	on_intron	48636091-48639279	45760	-	CACNA1G	48638429-48704835	0.3287	0.3798	0.2634	0.3407	0.431	0.0295293	283	114155	99	8	2.88202e-07	36.0085	-43518	on_intron	48636091-48639279	45760	-	CACNA1G	48638429-48704835	0.2079	0.2381	0.4508	0.1756	0.4	8.47507e-06	624	113558	99	8	1.31864e-07	37.6572	-43518	on_intron	48636091-48639279
[truncated: 17 more columns]

## Sheet: Genes associated with P1
GENE ID	ASSOCIATION	Fragment	Meth	FUNCTIONAL CATEGORY	ANNOTATION
CEP89	ENHANCER	1	-27	Ciliogenesis; Mitochondiral	Required for ciliogenesis. Also plays a role in mitochondrial metabolism
PDCD5	ENHANCER	1	-27	Immune; Apoptosis	Programmed cell death protein 5; May function in the process of apoptosis
CEBPG	ENHANCER; REGULAOTRY INTERACTION	1	-27	Immune; Cytokine expression	A Transcription factor that binds to the promoter and the enhancer regions of target genes; IL-4 gene and GPE1
CEBPA	ENHANCER	1	-27	Immune; myeloid porgression	A Transcription factor that coordinates proliferation arrest and the differentiation of myeloid progenitors, adipocytes, hepatocytes, and cells of the lung and the placenta.
ENSG00000267219	ENHANCER	1	-27	lncRNA
lnc-CEBPA-4	ENHANCER	1	-27	lncRNA
CHST8	ENHANCER	1	-27	Metabolism	Catalyzes the transfer of sulfate to position 4 of non- reducing N-acetylgalactosamine (GalNAc) residues in both N-glycans and O-glycans. Required for biosynthesis of glycoprotein hormones lutropin and thyrotropin.
PEPD	GENE BODY; ENHANCER; REGULATORY INTERACTION	1	-27	Metabolism; Collagen metabolism	Splits dipeptides with a prolyl or hydroxyprolyl residue in the C-terminal position. Plays an important role in collagen metabolism because the high level of iminoacids in collagen
piR-30876-050	ENHANCER	1	-27	piRNA
LSM14A	ENHANCER	1	-27	pre-mRNA processing	Essential for formation of P-bodies, cytoplasmic structures that provide storage sites for non-translating mRNAs; LSm proteins
GARRE1	ENHANCER	1	-27	Transcription regulation; Translation regulation; mRNA processing	Linked to various cellular processes including bulk mRNA degradation, miRNA-mediated repression, translational repression during translational initiation and general transcription regulation
WDR88	ENHANCER	1	-27	Unknown	WD repeat-containing protein 88; WD repeat domain containing
GPATCH1	ENHANCER	1	-27	Unknown	G-patch domain containing 1; Belongs to the GPATCH1 family
VMA21	GENE BODY; PROMOTER; REGULATORY INTERACTION	2	-16	ATPase assembly; metabolism	Required for the assembly of the V0 complex of the vacuolar ATPase (V-ATPase) in the endoplasmic reticulum
PASD1	PROMOTER	2	-16	Circadian rhythm	Functions as a suppressor of the circadian clock.
ENSG00000287918	PROMOTER	2	-16	lncRNA
LOC107985693	PROMOTER	2	-16	lncRNA
piR-39538-006	PROMOTER	2	-16	piRNA
EPS8L1	ENHANCER	3	-27	Cell growth	Stimulates guanine exchange activity of SOS1. SOS1 regulates phosphorylation of MAPK3 in response to EGF
NLRP7	GENE BODY; ENHANCER; REGULATORY INTERACTION	3	-27	Immune; Inflammation	Inhibits CASP1/caspase-1-dependent IL1B secretion; Implicated in the activation of proinflammatory caspases
NCR1	ENHANCER	3	-27	Immune; Natural killer cell efficiency	Cytotoxicity-activating receptor that may contribute to the increased efficiency of activated natural killer (NK) cells to mediate tumor cell lysis
lnc-NLRP2-1	ENHANCER	3	-27	lncRNA
piR-52261-139	ENHANCER	3	-27	piRNA
piR-56133-115	ENHANCER	3	-27	piRNA
FSCN1	ENHANCER	4	-19	Cell migration; motility; cellular interactions	Important for the formation of a diverse set of cell protrusions, such as filopodia, and for cell motility and migration
ACTB	ENHANCER; REGULATORY INTERACTION	4	-19	Cell motility; Gene transcription; DNA repair	Involved in various types of cell motility and are ubiquitously expressed in all eukaryotic cells
AP5Z1	ENHANCER	4	-19	DNA repair; Endosome transport	As part of AP-5, a probable fifth adaptor protein complex it may be involved in endosomal transport. A putative helicase required for efficient homologous recombination DNA double-strand break repair
WIPI2	ENHANCER	4	-19	Immune; Autophagy	A component of the autophagy machinery involved in formation of preautophagosomal structures and their maturation into mature phagosomes
FBXL18	ENHANCER	4	-19	Immune; Protein degredation; Cell cycle progression	Important for interaction with SKP1 and for targeting some proteins for degradation. Controls the cellular level of FBXL7, a protein that induces mitotic arrest, by targeting it for polyubiquitylation and proteasomal degradation.
RNF216	GENE BODY; ENHANCER; REGULATORY INTERACTION	4	-19	Immune; Viral response; apoptosis	Promotes degradation of TRAF3, TLR4 and TLR9. Contributes to the regulation of antiviral responses. Down- regulates activation of NF-kappa-B, IRF3 activation and IFNB production. Inhibits TNF and IL-1 mediated activation of NF-kappa-B. Promotes TNF and RIP mediated apoptosis
ENSG00000188365	ENHANCER	4	-19	lncRNA
ENSG00000241269	ENHANCER	4	-19	lncRNA
LOC107986762	ENHANCER	4	-19	lncRNA
RNF216-IT1	ENHANCER	4	-19	lncRNA
MN297907-014	ENHANCER	4	-19	lnRNA
CCZ1	ENHANCER; REGULAOTRY INTERACTION	4	-19	Metabolism	Promotes the exchange of GDP to GTP, converting it from an inactive GDP-bound form into an active GTP-bound form
MIR589	ENHANCER	4	-19	miRNA
piR-43106-181	ENHANCER	4	-19	piRNA
RNF216P1	ENHANCER	4	-19	Psuedogene
USP42	ENHANCER; REGULAOTRY INTERACTION	4	-19	Spermatogenesis	Deubiquitinating enzyme which may play an important role during spermatogenesis
ZNF316	ENHANCER	4	-19	Transcription regulation	Zinc finger protein 316; May be involved in transcriptional regulation
RBAK	ENHANCER	4	-19	Transcription regulation	May repress E2F-dependent transcription. May promote AR- dependent transcription;
C7orf26	ENHANCER	4	-19	Unknown	Uncharacterized protein C7orf26; Chromosome 7 open reading frame 26
TNRC18	ENHANCER	4	-19	Unknown	Trinucleotide repeat-containing gene 18 protein;
HTATSF1	GENE BODY	5	-17	Transcription regulation	Functions as a general transcription factor playing a role in the process of transcriptional elongation. May mediate the reciprocal stimulatory effect of splicing on transcriptional elongation.
DUSP9	GENE BODY; REGULATORY INTERACTION	6	-19	Immune; Stress response; cell cycle progression;	Inactivates MAP kinases. Has a specificity for the ERK family
SCRN2	ENHANCER; REGULAOTRY INTERACTION	7	-17	Dipeptidase activity	Secernin-2; Secernin 2; Belongs to the peptidase C69 family. Secernin subfamily
SP2	REGULATORY INTERACTION	7	-17	DNA transcription	Binds to GC box promoters elements and selectively activates mRNA synthesis from genes that contain functional recognition sites
SP6	GENE BODY: ENHANCER	7	-17	DNA transcription; Cell growth	Transcription factor Sp6; Promotes cell proliferation; Sp transcription factors
CDK5RAP3	REGULATORY INTERACTION	7	-17	Immune; NF-kappa-B; Cell Cycle Progression	A CDK5R1 interactor controlling cell proliferation. Negatively regulates NF-kappa-B-mediated gene transcription. Also regulates mitotic G2/M transition checkpoint and mitotic G2 DNA damage checkpoint.
ENSG00000264243	ENHANCER	7	-17	lncRNA
OSBPL7	REGULATORY INTERACTION	7	-17	Metabolism; Intracellular lipid receptor	A member of the oxysterol-binding protein (OSBP) family, a group of intracellular lipid receptors.
RF00017-2427	ENHANCER	7	-17	SRP_RNA
LRRC46	ENHANCER	7	-17	Unknown	Leucine-rich repeat-containing protein 46; Leucine rich repeat containing 46
PRDX4	PROMOTER	8	-18	Antioxidant; Immune; Metabolism	Catalyzes the reduction of hydrogen peroxide and organic hydroperoxides to water and alcohols, respectively. Involved in cell protection against oxidative stress. Regulates the activation of NF-kappa-B
POLA1	PROMOTER	8	-18	DNA replication	Plays an essential role in the initiation of DNA replication.
ENSG00000233785	PROMOTER	8	-18	lncRNA
hsa-miR-5096-192	PROMOTER	8	-18	miRNA
ACOT9	GENE NODY; PROMOTER; REGULATORY INTERACTION	8	-18	Mitochondrial	Catalyzes the hydrolysis of acyl-CoAs to the free fatty acid and coenzyme A (CoASH), providing the potential to regulate intracellular levels of acyl-CoAs, free fatty acids and CoASH.
RPL9P7	PROMOTER	8	-18	Psuedogene
RF00017-8226	PROMOTER	8	-18	SRP_RNA
RF00017-8227	PROMOTER	8	-18	SRP_RNA
ZFX	PROMOTER	8	-18	Transcription regulation;	Zinc finger X-chromosomal protein; Probable transcriptional activator; Zinc fingers C2H2-type
COMMD5	PROMOTER	9	-27	Cell cycle progression; Immune; NF-kappa-B	Negatively regulates cell proliferation. Down-regulates activation of NF-kappa-B
PLEC	GENE BODY; PROMOTER; REGULATORY INTERACTION	9	-27	Cytokeleten	Plectin; Interlinks intermediate filaments with microtubules and microfilaments and anchors intermediate filaments to desmosomes or hemidesmosomes.
GLI4	PROMOTER	9	-27	DNA transcription	GLI family zinc finger 4; Zinc fingers C2H2-type
EEF1D	PROMOTER; REGULATORY INTERACTION	9	-27	DNA translation;	EF-1-beta and EF-1-delta stimulate the exchange of GDP bound to EF-1-alpha to GTP, regenerating EF-1- alpha for another round of transfer of aminoacyl-tRNAs to the ribosome
GRINA	PROMOTER	9	-27	Immune; Apoptosis	Potential apoptotic regulator; Transmembrane BAX inhibitor motif containing
LRRC14	PROMOTER	9	-27	Immune; NF-kappa-B	LNegatively regulates Toll-like receptor-mediated NF- kappa-B signaling by disrupting IKK core complex formation through interaction with IKBKB
TONSL	PROMOTER	9	-27	Immune; NF-KappaB, DNA repair	Component of the MMS22L-TONSL complex that stimulates the recombination-dependent repair of stalled or collapsed replication forks.
GSDMD	PROMOTER	9	-27	Immune; Response to microbial infection; Pyroptosis	Promotes pyroptosis in response to microbial infection and danger signals.
HSF1	PROMOTER	9	-27	Immune; Stress response; DNA repair; cell cycle progression	Function as a stress-inducible and DNA-binding transcription factor that plays a central role in the transcriptional activation of the heat shock response (HSR), leading to the expression of a large class of molecular chaperones heat shock proteins (HSPs) that protect cells from cellular insults' damage.
EPPK1	PROMOTER	9	-27	Immune; Wound healing; Cytoskeleton	Cytoskeletal linker protein that connects to intermediate filaments and controls their reorganization in response to stress. I
ENSG00000253931	PROMOTER	9	-27	lncRNA
ENSG00000254533	PROMOTER	9	-27	lncRNA
ENSG00000254973	PROMOTER	9	-27	lncRNA
ENSG00000255182	PROMOTER	9	-27	lncRNA
NONHSAG051523.2	PROMOTER	9	-27	lncRNA
NONHSAG051524.2	PROMOTER	9	-27	lncRNA
GPAA1	PROMOTER	9	-27	Metabolism; Protein metabolism; GPI-anchoring	Glycosylphosphatidylinositol anchor attachment 1 protein; Essential for GPI-anchoring of precursor proteins but not for GPI synthesis. Acts before or during formation of the carbonyl intermediate
PARP10	PROMOTER	9	-27	Metabolism; Transcription; DNA repair	May play a role in cell proliferation and maintenance of cell cycle progression
MIR661	PROMOTER	9	-27	miRNA
TOP1MT	PROMOTER	9	-27	Mitochondrial	Releases the supercoiling and torsional tension of DNA introduced during duplication of mitochondrial DNA by transiently cleaving and rejoining one strand of the DNA duplex.
ZC3H3	PROMOTER; REGULATORY INTERACTION	9	-27	mRNA regulation	Required for the export of polyadenylated mRNAs from the nucleus.
NAPRT	PROMOTER	9	-27	Oxidative stress; Metabolism; Response to stress; Immune	Catalyzes the conversion of nicotinic acid (NA) to NA mononucleotide (NaMN). Essential for NA to increase cellular NAD levels and prevent oxidative stress of the cells
FBXL6	PROMOTER	9	-27	Phosphorylation-dependent ubiquination	Substrate-recognition component of the SCF (SKP1-CUL1-F- box protein)-type E3 ubiquitin ligase complex
CPSF1	PROMOTER	9	-27	pre-mRNA processing	Component of the cleavage and polyadenylation specificity factor (CPSF) complex that plays a key role in pre- mRNA 3'-end formation
VPS28	PROMOTER	9	-27	Protein transport; Viral response; Immune	Vacuolar protein sorting-associated protein 28 homolog; Component of the ESCRT-I complex, a regulator of vesicular trafficking process
SLC52A2	PROMOTER	9	-27	Riboflavin transport; metabolism; cellular metabolism	Riboflavin transporter.
SPATC1	PROMOTER	9	-27	Spermatogenesis	Speriolin; Spermatogenesis and centriole associated 1; Belongs to the speriolin family
RF00017-7373	PROMOTER	9	-27	SRP_RNA
RF00017-7375	PROMOTER	9	-27	SRP_RNA
FAM83H	PROMOTER	9	-27	Tooth enamal development; Epithelial cell migration	May play a major role in the structural organization and calcification of developing enamel. It may regulate epithelial cell migration
ZNF707	PROMOTER	9	-27	Transcription regulation;	Zinc finger protein 707; May be involved in transcriptional regulation; Zinc fingers C2H2-type
ZNF7	PROMOTER	9	-27	Transcription regulation;	Zinc finger protein 7; May be involved in transcriptional regulation; Belongs to the krueppel C2H2-type zinc-finger protein family
ZNF623	PROMOTER	9	-27	Transcription regulation;	Zinc finger protein 623; May be involved in transcriptional regulation; Zinc fingers C2H2-type
ZNF517	PROMOTER	9	-27	Transcription regulation;	Zinc finger protein 517; May be involved in transcriptional regulation; Zinc fingers C2H2-type
ZNF251	PROMOTER	9	-27	Transcription regulation;	Zinc finger protein 251; May be involved in transcriptional regulation; Zinc fingers C2H2-type
ZNF250	PROMOTER	9	-27	Transcription regulation;	Zinc finger protein 250; May be involved in transcriptional regulation; Belongs to the krueppel C2H2-type zinc-finger protein family
C8orf82	PROMOTER	9	-27	Unknown	UPF0598 protein C8orf82; Chromosome 8 open reading frame 82
ADCK5	PROMOTER	9	-27	Unknown	Uncharacterized aarF domain-containing protein kinase 5; The function of this protein is not yet clear.
TIGD5	PROMOTER	9	-27	Unknown	Tigger transposable element-derived protein 5;
LINC00894	PROMOTER; REGULATORY INTERACTION	10	-21	lncRNA
ENSG00000238039	PROMOTER	10	-21	lncRNA
lnc-CXorf40B-4-001	PROMOTER	10	-21	lncRNA
lnc-CXorf40B-4-002	PROMOTER	10	-21	lncRNA
MN298722	PROMOTER	10	-21	lncRNA
XRCC6P2	PROMOTER	10	-21	Pseudogene
ENSG00000183171	PROMOTER	10	-21	Psuedogene
MAMLD1	PROMOTER	10	-21	transcription regulation;	Transactivates the HES3 promoter independently of NOTCH proteins.
CXorf40B	GENE BODY; REGULATORY INTERACTION	10	-21	Unknown	Protein CXorf40B; Chromosome X open reading frame 40B; Endothelium And Lymphocyte Associated ASCH Domain 2
EOLA2	PROMOTER	10	-21	Unknown	Endothelium And Lymphocyte Associated ASCH Domain 2
CENPM	PROMOTER; REGULATORY INTERACTION	11	-16	Cell cycle progression	Component of a complex that plays a central role in assembly of kinetochore proteins, mitotic progression and chromosome segregation.
TNFRSF13C	PROMOTER; REGULATORY INTERACTION	11	-16	Immune; B cell survival	B-cell receptor specific for TNFSF13B/TALL1/BAFF/BLyS. Promotes the survival of mature B-cells and the B-cell response; CD molecules
HSALNG0135671	PROMOTER	11	-16	lncRNA
lnc-TNFRSF13C-1	PROMOTER	11	-16	lncRNA
CYP2D6	REGULATORY INTERACTION	11	-16	Metabolism; Drug metabolism	Responsible for the metabolism of many drugs and environmental chemicals such as antiarrhythmics, adrenoceptor antagonists, and tricyclic antidepressants
MIR378I	PROMOTER	11	-16	miRNA; Immune; Innate immune system
SMDT1	PROMOTER	11	-16	Mitochondrial; calcium uptake	Essential regulatory subunit of the mitochondrial calcium uniporter complex (uniplex), a complex that mediates calcium uptake into mitochondria.
NDUFA6	PROMOTER	11	-16	Mitochondrial; Compex I function	Accessory subunit of the mitochondrial membrane respiratory chain NADH dehydrogenase (Complex I) that functions in the transfer of electrons from NADH to the respiratory chain.
SHISA8	PROMOTER	11	-16	Neuronal; Glutamate rreceptor	May regulate trafficking and current kinetics of AMPA-type glutamate receptor (AMPAR) at synapses.
WBP2NL	REGULATORY INTERACTION	11	-16	Pronuclear oocyte development	May play a role in meotic resumption and pronuclear formation during fertilization
CYP2D8P	PROMOTER; REGULATORY INTERACTION	11	-16	Pseudogene
CSDC2	PROMOTER	11	-16	RNA-binding; Neuronal	RNA-binding factor which binds specifically to the very 3'-UTR ends of both histone H1 and H3.3 mRNAs, encompassing the polyadenylation signal. Might play a central role in the negative regulation of histone variant synthesis in the developing brain.
CROCC	REGULATORY INTERACTION	12	-18	Ciliogenesis	A major structural component of the ciliary rootlet also required for the correct positioning of the cilium basal body relative to the cell nucleus, to allow for ciliogenesis.
NECAP2	REGULATORY INTERACTION	12	-18	Endocytosis	Adaptin ear-binding coat-associated protein 2; Involved in endocytosis
NCL	REGULATORY INTERACTION	13	-27	Cell growth; ribosome assembly; DNA transcription	Nucleolin; Nucleolin is the major nucleolar protein of growing eukaryotic cells. It induces chromatin decondensation by binding to histone H1. May play a role in the process of transcriptional elongation.
NMUR1	REGULATORY INTERACTION	13	-27	Neuronal; Peripheral nervous system	Neuromedin-U receptor 1; Receptor for the neuromedin-U and neuromedin-S neuropeptides
CDC16	REGULATORY INTERACTION	14	-26	Cell cycle progression	A component of the anaphase promoting complex/cyclosome (APC/C), a cell cycle-regulated E3 ubiquitin ligase that controls progression through mitosis and the G1 phase of the cell cycle.
RASA3	REGULATORY INTERACTION	14	-26	Metabolism; Cell growth	Inhibitory regulator of the Ras-cyclic AMP pathway. Might be a specific IP4 receptor
UPF3A	REGULATORY INTERACTION	14	-26	mRNA regulation; Nonsense mediated MRNA decay	Involved in nonsense-mediated decay (NMD) of mRNAs containing premature stop codons
DRC1	PROMOTER	15	-19	Ciliogenesis	Key component of the nexin-dynein regulatory complex (N- DRC), essential for N-DRC integrity.
DNMT3A	PROMOTER	15	-19	DNA Methylation	Required for genome-wide de novo methylation and is essential for the establishment of DNA methylation patterns during development.
ATRAID	PROMOTER	15	-19	Immune; Apoptosis; Cell cycle progression	Promotes osteoblast cell differentiation and terminal mineralization. Induces cell cycle arrest
GAREM2	PROMOTER	15	-19	Immune; Cell cycle progression; Stress response	Probable adapter protein that may provide a link between cell surface epidermal growth factor receptor and the MAPK/ERK signaling pathway
CAD	PROMOTER	15	-19	Immune; Response to stress; metabolism	Required for mammalian cells to proliferate. Associated with the enzymatic activities of the first 3 enzymes in the 6-step pathway of pyrimidine biosynthesis: carbamoylphosphate synthetase (CPS II), aspartate transcarbamoylase, and dihydroorotase. This protein is regulated by the mitogen-activated protein kinase (MAPK) cascade
TMEM214	PROMOTER	15	-19	Immune; stress response; apoptosis	Critical mediator, in cooperation with CASP4, of endoplasmic reticulum-stress induced apoptosis.
ENSG00000286707	PROMOTER	15	-19	lncRNA
LOC105374334	PROMOTER	15	-19	lncRNA
SELENOI	PROMOTER	15	-19	Metabolism; lipid metabolism; protein folding; vesicular membranes	Catalyzes phosphatidylethanolamine biosynthesis from CDP-ethanolamine that plays a central role in the formation and maintenance of vesicular membranes.
HADHA	PROMOTER; REGULATORY INTERACTION	15	-19	Mitochondrial; Beta-oxidation	Trifunctional enzyme subunit alpha, mitochondrial; Bifunctional subunit; In the central section; belongs to the 3-hydroxyacyl- CoA dehydrogenase family
HADHB	PROMOTER; REGULATORY INTERACTION	15	-19	Mitochondrial; Beta-oxidation	hydroxyacyl-CoA dehydrogenase trifunctional multienzyme complex subunit beta
ASXL2	PROMOTER	15	-19	Neuronal; Cardiac function; adipogenesis; osteoclastogenesis	A Putative Polycomb group (PcG) protein that plays important role in neurodevelopment, cardiac function, adipogenesis, and osteoclastogenesis
piR-61313-001	PROMOTER	15	-19	piRNA
EMILIN1	PROMOTER	15	-19	Protein binding	May be responsible for anchoring smooth muscle cells to elastic fibers, and may be involved not only in the formation of the elastic fiber, but also in the processes that regulate vessel assembly.
RPS2P15	PROMOTER	15	-19	Psuedogene
PREB	PROMOTER	15	-19	Transcription; Metabolism; Protein Metabolism	Guanine nucleotide exchange factor that specifically activates the small GTPase SAR1B. Required for the formation of COPII transport vesicles from the ER
ADGRF3	PROMOTER; REGULATORY INTERACTION	15	-19	Transmembrane signaling	Adhesion G-protein coupled receptor F3; Orphan receptor
GHRL	PROMOTER; REGULATORY INTERACTION	16	-21	Growth regulation; metabolism	Induces the release of growth hormone from the pituitary. Has an appetite-stimulating effect, induces adiposity and stimulates gastric acid secretion. Involved in growth regulation
GHRLOS	PROMOTER; REGULATORY INTERACTION	16	-21	lncRNA
lnc-GHRL-2	PROMOTER	16	-21	lncRNA
lnc-GHRL-3-001	PROMOTER	16	-21	lncRNA
lnc-GHRL-3-002	PROMOTER	16	-21	lncRNA
piR-35162	PROMOTER	16	-21	piRNA
piR-50822	PROMOTER	16	-21	piRNA
ENSG00000272410	PROMOTER	16	-21	Unknown
SEC13	PROMOTER	16	-21	Vesicle biogenesis; protein transport	Functions as a component of the nuclear pore complex (NPC) and the COPII coat involved in the biogenesis of COPII-coated vesicles

## Sheet: P1 Metabolism
PRDX4	PROMOTER	8	-18	Antioxidant; Immune; Metabolism
VMA21	GENE BODY; PROMOTER; REGULATORY INTERACTION	2	-16	ATPase assembly; metabolism
GHRL	PROMOTER; REGULATORY INTERACTION	16	-21	Growth regulation; metabolism
CAD	PROMOTER	15	-19	Immune; Response to stress; metabolism
GHRL	PROMOTER; REGULATORY INTERACTION	16	-21	Growth regulation; metabolism
CHST8	ENHANCER	1	-27	Metabolism
CCZ1	ENHANCER; REGULAOTRY INTERACTION	4	-19	Metabolism
RASA3	REGULATORY INTERACTION	14	-26	Metabolism; Cell growth
PEPD	GENE BODY; ENHANCER; REGULATORY INTERACTION	1	-27	Metabolism; Collagen metabolism
CYP2D6	REGULATORY INTERACTION	11	-16	Metabolism; Drug metabolism
OSBPL7	REGULATORY INTERACTION	7	-17	Metabolism; Intracellular lipid receptor
SELENOI	PROMOTER	15	-19	Metabolism; lipid metabolism; protein folding; vesicular membranes
GPAA1	PROMOTER	9	-27	Metabolism; Protein metabolism; GPI-anchoring
PARP10	PROMOTER	9	-27	Metabolism; Transcription; DNA repair
NAPRT	PROMOTER	9	-27	Oxidative stress; Metabolism; Response to stress; Immune
SLC52A2	PROMOTER	9	-27	Riboflavin transport; metabolism; cellular metabolism
PREB	PROMOTER	15	-19	Transcription; Metabolism; Protein Metabolism

## Sheet: P1 Immune
PRDX4	PROMOTER	8	-18	Antioxidant; Immune; Metabolism	Catalyzes the reduction of hydrogen peroxide and organic hydroperoxides to water and alcohols, respectively. Involved in cell protection against oxidative stress. Regulates the activation of NF-kappa-B
COMMD5	PROMOTER	9	-27	Cell cycle progression; Immune; NF-kappa-B	Negatively regulates cell proliferation. Down-regulates activation of NF-kappa-B
GRINA	PROMOTER	9	-27	Immune; Apoptosis	Potential apoptotic regulator; Transmembrane BAX inhibitor motif containing
PDCD5	ENHANCER	1	-27	Immune; Apoptosis	Programmed cell death protein 5; May function in the process of apoptosis
ATRAID	PROMOTER	15	-19	Immune; Apoptosis; Cell cycle progression	Promotes osteoblast cell differentiation and terminal mineralization. Induces cell cycle arrest
WIPI2	ENHANCER	4	-19	Immune; Autophagy	A component of the autophagy machinery involved in formation of preautophagosomal structures and their maturation into mature phagosomes
TNFRSF13C	PROMOTER; REGULATORY INTERACTION	11	-16	Immune; B cell survival	B-cell receptor specific for TNFSF13B/TALL1/BAFF/BLyS. Promotes the survival of mature B-cells and the B-cell response; CD molecules
GAREM2	PROMOTER	15	-19	Immune; Cell cycle progression; Stress response	Probable adapter protein that may provide a link between cell surface epidermal growth factor receptor and the MAPK/ERK signaling pathway
CEBPG	ENHANCER; REGULAOTRY INTERACTION	1	-27	Immune; Cytokine expression	A Transcription factor that binds to the promoter and the enhancer regions of target genes; IL-4 gene and GPE1
NLRP7	GENE BODY; ENHANCER; REGULATORY INTERACTION	3	-27	Immune; Inflammation	Inhibits CASP1/caspase-1-dependent IL1B secretion; Implicated in the activation of proinflammatory caspases
CEBPA	ENHANCER	1	-27	Immune; myeloid porgression	A Transcription factor that coordinates proliferation arrest and the differentiation of myeloid progenitors, adipocytes, hepatocytes, and cells of the lung and the placenta.
NCR1	ENHANCER	3	-27	Immune; Natural killer cell efficiency	Cytotoxicity-activating receptor that may contribute to the increased efficiency of activated natural killer (NK) cells to mediate tumor cell lysis
LRRC14	PROMOTER	9	-27	Immune; NF-kappa-B	LNegatively regulates Toll-like receptor-mediated NF- kappa-B signaling by disrupting IKK core complex formation through interaction with IKBKB
CDK5RAP3	REGULATORY INTERACTION	7	-17	Immune; NF-kappa-B; Cell Cycle Progression	A CDK5R1 interactor controlling cell proliferation. Negatively regulates NF-kappa-B-mediated gene transcription. Also regulates mitotic G2/M transition checkpoint and mitotic G2 DNA damage checkpoint.
TONSL	PROMOTER	9	-27	Immune; NF-KappaB, DNA repair	Component of the MMS22L-TONSL complex that stimulates the recombination-dependent repair of stalled or collapsed replication forks.
FBXL18	ENHANCER	4	-19	Immune; Protein degredation; Cell cycle progression	Important for interaction with SKP1 and for targeting some proteins for degradation. Controls the cellular level of FBXL7, a protein that induces mitotic arrest, by targeting it for polyubiquitylation and proteasomal degradation.
GSDMD	PROMOTER	9	-27	Immune; Response to microbial infection; Pyroptosis	Promotes pyroptosis in response to microbial infection and danger signals.
CAD	PROMOTER	15	-19	Immune; Response to stress; metabolism	Required for mammalian cells to proliferate. Associated with the enzymatic activities of the first 3 enzymes in the 6-step pathway of pyrimidine biosynthesis: carbamoylphosphate synthetase (CPS II), aspartate transcarbamoylase, and dihydroorotase. This protein is regulated by the mitogen-activated protein kinase (MAPK) cascade
TMEM214	PROMOTER	15	-19	Immune; stress response; apoptosis	Critical mediator, in cooperation with CASP4, of endoplasmic reticulum-stress induced apoptosis.
DUSP9	GENE BODY; REGULATORY INTERACTION	6	-19	Immune; Stress response; cell cycle progression;	Inactivates MAP kinases. Has a specificity for the ERK family
HSF1	PROMOTER	9	-27	Immune; Stress response; DNA repair; cell cycle progression	Function as a stress-inducible and DNA-binding transcription factor that plays a central role in the transcriptional activation of the heat shock response (HSR), leading to the expression of a large class of molecular chaperones heat shock proteins (HSPs) that protect cells from cellular insults' damage.
RNF216	GENE BODY; ENHANCER; REGULATORY INTERACTION	4	-19	Immune; Viral response; apoptosis	Promotes degradation of TRAF3, TLR4 and TLR9. Contributes to the regulation of antiviral responses. Down- regulates activation of NF-kappa-B, IRF3 activation and IFNB production. Inhibits TNF and IL-1 mediated activation of NF-kappa-B. Promotes TNF and RIP mediated apoptosis
EPPK1	PROMOTER	9	-27	Immune; Wound healing; Cytoskeleton	Cytoskeletal linker protein that connects to intermediate filaments and controls their reorganization in response to stress. I
MIR378I	PROMOTER	11	-16	miRNA; Immune; Innate immune system
NAPRT	PROMOTER	9	-27	Oxidative stress; Metabolism; Response to stress; Immune	Catalyzes the conversion of nicotinic acid (NA) to NA mononucleotide (NaMN). Essential for NA to increase cellular NAD levels and prevent oxidative stress of the cells
VPS28	PROMOTER	9	-27	Protein transport; Viral response; Immune	Vacuolar protein sorting-associated protein 28 homolog; Component of the ESCRT-I complex, a regulator of vesicular trafficking process

## Sheet: Genes_assoc with C-P1 condition
GeneID	Fragment Number	Functional Association	Functional Category	Annotation
RBM44	EIGHT	REGULATORY INTERACTION	Cell division; Meiosis	Component of intercellular bridges during meiosis. Intercellular bridges are evolutionarily conserved structures that connect differentiating germ cells
LRRFIP1	EIGHT	GENE BODY	Immune	Transcriptional repressor which preferentially binds to the GC-rich consensus sequence (5'-AGCCCCCGGCG-3') and may regulate expression of TNF, EGFR and PDGFA. May control smooth muscle cells proliferation following artery injury through PDGFA repression. May also bind double-stranded RNA. Positively regulates Toll-like receptor (TLR) signaling in response to agonist probably by competing with the…
CLIC3	ELEVEN	GENE BODY, PROMOTER	Chloride channel	A chloride channel protein that regulates fundamental cellular processes including stabilization of cel membrane potential transepithelial transport, pH and cell volume.
ABCA2	ELEVEN	REGULATORY INTERACTION	Protein transport	A member of the ATP-binding cassette transporter famiy that transports proteins across extra and intracellular membranes.
RABL6	ELEVEN	REGULATORY INTERACTION	Cell growth	A member of the RAS superfamily of small GTPases. May play a role in cell growth and survival.
ABCA2	ELEVEN	PROMOTER	Protein transport; Metabolism; Neuronal	A membrane associated protein that is a member fot eh ATP binding bassette transporter family. May play a role in macrophage lipid metabolism and neural development.
LCN12	ELEVEN	REGULATORY INTERACTION	Protein transport	Binds all-trans retinoic acid and may act as a retinoid carrier protein
PAXX	ELEVEN	REGULATORY INTERACTION	DNA repair	Plays a role in the nonhomologous end joining pathway of DNA double-strand break repair.
TRAF2	ELEVEN	REGULATORY INTERACTION	Immune; Apoptosis	Regulated activation of NF-kappa-B and JNK and plays a central role in the regulation of cell survival and apoptosis.
ANAPC2	ELEVEN	REGULATORY INTERACTION	Cell cycle progression	The anaphase-promoting complex promotes metaphase-anaphase transition.
lnc-CLIC3-2	ELEVEN	PROMOTER	lncRNA
L13712-029	ELEVEN	PROMOTER	miscRNA
piR-38005-066	ELEVEN	PROMOTER	prRNA
C9orf139	ELEVEN	PROMOTER	Unknown function
PSD4	FIVE	GENE BODY, PROMOTER, REGULATORY INTERACTION	Endocytosis	Guanine nucleotide exchange factor for ARF6 and ARL14/ARF7. Through ARL14 activation, controls the movement of MHC class II-containing vesicles along the actin cytoskeleton in dendritic cells.
PAX8	FIVE	PROMOTER	Thyroid function	Transcription factor for the thyroid-specific expression of the genes exclusively expressed in the thyroid cell type, maintaining the functional differentiation of such cells.
PAX8-AS1	FIVE	REGULATORY INTERACTION, PROMOTER	lncRNA
lnc-IL1RN-5	FIVE	PROMOTER	lncRNA
NONHSAG028999.2	FIVE	PROMOTER	lncRNA
lnc-PAX8-2	FIVE	PROMOTER	lncRNA
RDH13	FOUR	REGULATORY INTERACTION	Mitochondrial	This gene encodes a mitochondrial short-chain dehydrogenase/reductase, which catalyzes the reduction and oxidation of retinoids.
EPS8L1	FOUR	GENE BODY, REGULATORY INTERACTION	Unknown function
NELFCD	ONE	REGULATORY INTERACTION	Transcription	Essential component of the NELF complex that negatively regulates the elongation of transcription by RNA polumeerase II
GNAS	One	Gene body (Exon), REGULATORY INTERACTION	Neuronal	guanine nucleotide-binding protein. Functions as a transducer in numerous signaling pathways controlled by GPCRs
STX16	ONE	REGULATORY INTERACTION	Vesicle transport	Involved in vesicular transport from the late endoomes to the trans-Golgi netweork
GNAS-AS1	ONE	REGULATORY INTERACTION	lnc-RNA
ZDHHC15	SEVEN	PROMOTER	Metabolism	Catalyzes palmitoylation of Cys residues on target proteins. Catalyzes palmitoylation of GAP43 and DLG4/PSD95.
MAGEE1	SEVEN	PROMOTER	Neuronal	May play a signaling role in brain, muscle, and peripheral nerve
MN309174-703	SEVEN	PROMOTER	lncRNA
piR-60885-179	SEVEN	PROMOTER	piRNA
PBDC1	SEVEN	GENE BODY, PROMOTER, REGULATORY INTERACTION	Unknown function
DOT1L	TEN	REGULATORY INTERACTION	Histone Methyltransferas	A histone methyltransferase that methylated lysine-79 of histone H3.
SPPL2B	TEN	REGULATORY INTERACTION	Immune; Cytokine	Enzyme that localizes to endosomes, lysosomes and the plasma membrane. It cleaves the transmembrane domain of tumor necorsis factor alpha to relase the intracellular domain triggering cytokine expression in the innate and adaptive immune pathways.
GADD45B	TEN	REGULATORY INTERACTION	Immune; Apoptosis; Stress response	Involved in the regulation of growth and apoptosis. Increased following stressful growth arrest conditions and DNA damage
RAP2C	THREE	PROMOTER	Immune; Apoptosis; Cellular Proliferation	A member of a family of small GTPases that act as molecular switches to regulate cellular proliferation, differentiation, and apoptosis. This protein has been reported to activate in vitro transcriptional activity of the serum response element
MBNL3	THREE	GENE BODY, PROMOTER, REGULATORY INTERACTION	pre-mRNA splicing	Acts eithers as activator or repressor of splicing on specific pre-mRNA targets. Inhibits cardiac troponin-T pre-mRNA exon inclusion but indcuses insuling receptor pre-mRNA exon includion in muscle
FRMD7	THREE	PROMOTER	Neuronal	Plays a role in neurite development
RF00017-8716	THREE	PROMOTER	SRP_RNA

[truncated: 3 more sheets: Genes associated with P2, P2 Immune, Genes_assoc with C-P2 condition]
